# Supplementary material for: Three-dimensional spatial transcriptomics uncovers cell type localizations in the human rheumatoid arthritis synovium
Source: Commun Biol. 2022 Feb 11;5:129. doi: 10.1038/s42003-022-03050-3 (PMC8837632; doi:10.1038/s42003-022-03050-3)
Supplement: Supplementary file 3 — Supplementary Data 1 [file 42003_2022_3050_MOESM3_ESM.xlsx]

## Sheet: RA1
Supplementary Data 1. Differentially expressed and upregulated genes between hierarchically determined clusters in all infiltrate spatial features.
Cluster1				Cluster2
Genes	pval	LFC		Genes	pval	LFC
RAC2	2.11984e-06	0.98756		RNASE1	1.2265e-08	1.70584
CD52	1.16554e-05	0.918853		FN1	3.04696e-08	1.83957
TCF7	1.66554e-05	0.607124		PCOLCE	7.54122e-08	1.00873
ACTR3	3.22155e-05	0.537959		PRG4	1.44424e-07	2.04524
CXCL13	4.16986e-05	1.38706		OS9	2.14113e-07	1.03094
EIF3H	0.000191113	0.735358		MZB1	3.58179e-07	1.34654
MS4A1	0.000212167	1.20591		C1QB	4.37615e-07	1.33913
NAP1L1	0.000263542	0.867763		C1QA	1.87597e-06	1.33754
CXCL14	0.000549301	0.50945		MMP3	2.40038e-06	1.70452
LCP1	0.000644593	0.724362		GRN	3.47333e-06	1.11489
TMC6	0.000929657	0.525396		APOE	3.47845e-06	1.16056
				A2M	3.70846e-06	1.40642
				PLA2G2A	4.98948e-06	0.76635
				TYROBP	1.76616e-05	1.04776
				FTL	2.68998e-05	0.978259
				PLD3	3.21612e-05	1.0688
				COL1A2	3.35701e-05	0.935571
				CD63	3.7555e-05	0.834924
				TIMP1	4.48749e-05	1.23514
				MMP2	5.76932e-05	0.812387
				C1QC	6.34425e-05	1.03511
				STAB1	8.53845e-05	0.958667
				IFI6	9.03456e-05	0.740791
				C4B	9.43386e-05	1.06754
				CST3	9.46451e-05	0.872744
				CTSD	0.000104104	0.950643
				PLTP	0.00012917	1.02007
				CXCL12	0.000193567	1.08513
				NEAT1	0.000241378	0.782901
				NPC2	0.000250171	0.7653
				MT2A	0.000259951	0.693513
				PSAP	0.000314229	0.751235
				SSR4	0.000326115	1.22713
				GPX3	0.000334335	0.943364
				HEXA	0.000390276	0.680405
				ERGIC3	0.000471087	0.51282
				CD14	0.000488838	0.782868
				COL6A2	0.000599909	0.707646
				TMEM176A	0.000747348	0.685186
				WDR45	0.000776588	0.502833
				NNMT	0.000918238	0.678571

## Sheet: RA2
Cluster1				Cluster2				Cluster3
Genes	pval	LFC		Genes	pval	LFC		Genes	pval	LFC
CCL19	0	0.71063		All downregulated				IGLL1	0	1.19667
CCR7	0	0.540021						CYBA	0	0.624409
CCL21	0	1.06866						S100A9	0	0.587558
IL7R	0	0.599315						AEBP1	0	0.614863
								RRBP1	0	0.581728
								C3	0	0.539744
								MZB1	0	1.15076
								XBP1	0	1.12518
								FN1	0	1.1792
								FOSB	0	0.828427
								BGN	0	0.789405
								PTGDS	0	0.501559
								PIM2	0	0.747342
								HM13	0	0.611002
								PCOLCE	0	0.680581
								SDC1	0	0.823949
								RNASE1	0	0.910931
								ST6GALNAC4	0	0.537299
								P4HB	0	0.653264
								MMP3	0	1.6542
								CTSD	0	0.633888
								FKBP2	0	0.658798
								TP53INP1	0	0.582771
								CST3	0	0.690358
								DERL3	0	0.999522
								IGFBP4	0	0.678151
								PSAP	0	0.641726
								SELM	0	0.638976
								CD79A	0	0.604053
								SSR4	0	1.17416
								FOLR2	0	0.551852
								FTL	0	0.682445
								RABAC1	0	0.681028
								SPCS3	0	0.70129
								FTH1	0	0.593236
								SDF2L1	0	0.522102
								MMP1	0	1.00622
								HTRA1	0	0.871929
								PLA2G2A	0	1.14939
								IGLL5	0	1.30021
								TIMP1	0	0.981611
								PLOD1	0	0.54222
								SEL1L3	0	0.628244
								PRDX4	0	0.712403
								PRG4	0	1.53006
								CD63	0	0.657096
								CHI3L1	0	0.6278
								HERPUD1	0	0.619898
								WISP2	0	0.697643
								NNMT	0	0.577014
								AKR1A1	0	0.50997
								COL6A2	0	0.762725
								SLAMF7	0	0.70127
								ARSA	0	0.562555
								MMP2	0	0.774267
								MYL9	0	0.598574
								FBLN1	0	0.633827
								HDLBP	0	0.593252
								FAM46C	0	0.650869
								PLTP	1.11022e-16	0.587458
								RPN2	3.33067e-16	0.529703
								COL3A1	4.44089e-16	0.675037
								CFD	4.44089e-16	0.533224
								CHPF	7.77156e-16	0.514896
								ISLR	9.99201e-16	0.553142
								COL1A2	6.99441e-15	0.579498
								GAS6	7.21645e-15	0.558462
								C4B	1.0103e-14	0.52606
								LGALS3BP	2.85327e-14	0.52088
								KIAA0125	5.79536e-14	0.53077
								DCN	6.60583e-14	0.535645
								CRTAC1	1.6398e-13	0.590181

## Sheet: RA3
Cluster1				Cluster2				Cluster3
Genes	pval	LFC		Genes	pval	LFC		Genes	pval	LFC
CCL19	0	0.71063		MARCO	0	0.906285		CD38	0	0.878476
CCR7	0	0.540021		CD74	0	0.510064		HSPA5	0	0.828407
CCL21	0	1.06866		TYMP	0	0.66268		CLPTM1L	0	0.911931
IL7R	0	0.599315		GRN	0	0.635729		CYBA	0	0.62099
				CAPG	0	0.537387		SPAG4	0	0.559357
				TPR	0	0.907555		C19orf10	0	1.34457
				SEMA3C	0	0.563976		GNAS	0	0.858572
				FTL	0	0.717953		ITGA6	0	0.965416
				LYZ	0	0.85599		DERL3	0	1.37852
				CRTAC1	0	1.0529		XBP1	0	1.84585
				TIMP3	0	0.758932		PIM2	0	1.3934
				LGMN	0	0.670196		RABAC1	0	0.749163
				PLTP	0	0.608294		GLCCI1	0	0.748581
				CTSZ	0	0.603872		SEC61B	0	0.914082
				TIMP1	0	1.06233		POU2AF1	0	1.00315
				ACP5	0	0.57933		SUB1	0	0.80696
				PCOLCE	0	0.678179		SSR3	0	0.920251
				ENG	0	0.515434		SDC1	0	1.72866
				SOD2	0	0.652488		SRM	0	1.1239
				FN1	0	1.65492		RPN2	0	1.24308
				PRG4	0	2.08052		PRDX4	0	0.85102
				CTSD	0	0.887664		ZBP1	0	0.637619
				CTGF	0	0.618603		SDF2L1	0	1.33276
				TGFBI	0	0.561281		SPCS3	0	0.937322
				CLU	0	1.60106		FKBP11	0	0.986499
				LRP1	0	0.660452		ITM2C	0	1.09621
				MT2A	0	0.739424		ST6GALNAC4	0	0.797043
				CSN1S1	0	1.00986		GGH	0	0.846615
				ISLR	0	0.642959		PDIA6	0	0.80409
				CD68	0	0.86463		TIMM8B	0	0.763505
				APOE	0	0.862918		PDIA4	0	0.82063
				APOC1	0	0.792882		BTG2	0	1.1937
				CTSL	0	0.791092		SYVN1	0	0.842701
				CXCL9	0	1.22363		TAGAP	0	0.561962
				LUM	0	0.76211		TP53INP1	0	1.07995
				WARS	0	0.73601		HSP90B1	0	1.1634
				SLC16A3	0	0.56191		LMAN2	0	0.709514
				S100A8	0	0.664826		MZB1	0	1.85269
				ACKR3	0	0.534344		RRM2	0	0.99669
				MMP3	0	1.63669		UQCRH	0	0.935418
				MMP14	0	0.634259		SSR4	0	1.1486
				NBL1	0	0.563064		FAM46C	0	0.885782
				C1QC	0	0.521708		NOMO2	0	0.868506
				C1R	0	0.582569		HIST1H1C	0	1.45144
				LY6E	0	0.564051		HIST2H2AA4	0	0.880301
				LAPTM5	0	0.805376		SNORA76	0	0.885345
				CTSS	0	0.578298		SLC38A5	1.11022e-16	0.730881
				COL1A2	0	0.557739		CPNE5	1.11022e-16	0.740936
				CTSB	0	0.871257		FAM92B	1.11022e-16	0.537179
				IFI27	0	0.643603		BOLA2B	1.11022e-16	0.903674
				HTRA1	0	1.24946		SEL1L3	2.22045e-16	0.824788
				C2	0	0.567969		ISG20	4.44089e-16	0.500208
				FTH1	0	0.669148		MZT2B	5.55112e-16	0.7645
				SCARA5	0	0.554327		DDOST	5.55112e-16	0.808036
				TNXB	0	0.743361		TXNDC11	6.66134e-16	0.699615
				CD14	0	0.506657		CRELD2	7.77156e-16	0.705274
				GAA	0	0.573271		SPCS2	9.99201e-16	0.644563
				C1QB	0	0.664941		RRBP1	9.99201e-16	0.748628
				C1QA	0	0.725363		COX7A2	1.55431e-15	0.680999
				NUPR1	0	0.633908		H1FX	1.66533e-15	0.741644
				CD163	0	0.676383		TOR3A	1.9984e-15	0.74215
				FAM20C	0	0.538222		CCND2	2.55351e-15	0.685231
				CSF1R	0	0.504506		SEC11C	2.55351e-15	0.663729
				TNFAIP2	0	0.562459		MYBL2	3.66374e-15	0.658147
				PLA2G2A	0	0.805828		TMEM258	8.10463e-15	0.681891
				S100A4	0	0.546802		ELL2	1.35447e-14	0.762179
				MMP1	0	1.44188		UQCRQ	1.39888e-14	0.708347
				SERPINA1	0	0.566359		DERL1	1.77636e-14	0.689291
				PSAP	0	0.616222		ATP5A1	1.9984e-14	0.698577
				S100A10	0	0.596528		FCRL5	2.10942e-14	0.568855
				CFD	0	0.517179		ATP5L	2.29816e-14	0.667622
				FCGR3A	0	0.727887		NUP210	2.56462e-14	0.539325
				HLA-DRA	0	0.688819		MANF	2.64233e-14	0.6876
				CFB	0	0.711355		LMAN1	2.80886e-14	0.633693
				LILRB5	1.11022e-16	0.502919		ROMO1	1.68088e-13	0.750434
				IFI6	1.11022e-16	0.527329		TXNDC15	2.79221e-13	0.696327
				ASS1	1.11022e-16	0.541666		CD180	7.06879e-13	0.526357
				VCAM1	1.11022e-16	0.535867		IFT27	1.37734e-12	0.5632
				COL3A1	2.22045e-16	0.55021		SEC14L1	1.534e-12	0.607507
				CXCL10	6.66134e-16	0.791085		RPN1	2.11431e-12	0.640278
				CRLF1	9.99201e-16	0.511664		P4HB	3.10019e-12	0.523929
				TREM1	1.11022e-15	0.515974		ERP29	3.33e-12	0.629847
				TNC	1.88738e-15	0.546081		ERGIC3	3.37452e-12	0.692943
				IL4I1	3.51941e-14	0.534173		CD27	4.03966e-12	0.680528
				NDUFA4L2	6.80567e-14	0.510798		DENND6B	4.8106e-12	0.509846
				C11orf96	7.32747e-14	0.523526		SEC61G	7.43128e-12	0.607987
								GMPPB	8.45346e-12	0.52649
								BCL2L1	8.80707e-12	0.538235
								TIMM10	1.20036e-11	0.516504
								FKBP2	1.38829e-11	0.647691
								PPIB	4.78757e-11	0.578969
								TUBA1B	7.57263e-11	0.591944
								SLC35C1	9.07258e-11	0.663636
								CD79A	2.29626e-10	0.6215
								SSR2	2.41984e-10	0.577273
								NDUFB11	2.71811e-10	0.558798
								SERP1	2.81825e-10	0.557721
								SEC61A1	3.39674e-10	0.559138
								H2AFZ	3.73218e-10	0.574988
								LRPAP1	4.43279e-10	0.596723
								SLC38A10	5.04783e-10	0.551714
								COPE	6.39633e-10	0.516136
								C11orf24	6.9947e-10	0.533968
								CD79B	8.89595e-10	0.512666
								MAPKAPK2	9.27333e-10	0.5846
								ATP5J	1.03926e-09	0.500682
								TMBIM6	1.1362e-09	0.547177
								SGSM3	1.81314e-09	0.585911
								NDUFS6	2.81198e-09	0.508547
								HERPUD1	7.65964e-09	0.551617
								HMGA1	1.05015e-08	0.565024
								COX6B1	1.36857e-08	0.528864
								GANAB	2.29917e-08	0.635009
								MYEOV	3.71909e-08	0.60166
								SOCS3	4.38424e-08	0.51767
								CHCHD10	1.34755e-07	0.501907
								JTB	2.14191e-07	0.579302
								SLC9A3R1	2.41319e-07	0.526095
								ZNF652	5.5218e-07	0.557548
								NDUFA3	1.43071e-06	0.514201

## Sheet: RA4
Cluster1				Cluster2				Cluster3
Genes	pval	LFC		Genes	pval	LFC		Genes	pval	LFC
CCL19	0	1.34846		SSR4	3.16304e-08	0.521768		CD74	0	0.647266
CCL21	1.11022e-16	0.731161						FTL	0	0.790479
S100A8	3.10862e-15	0.579026						CRTAC1	0	0.973502
IGFBP7	2.23367e-10	0.51041						TIMP1	0	0.933037
S100A9	3.03115e-07	0.562698						ACP5	0	0.619104
								CCL2	0	0.506122
								SOD2	0	0.846579
								FN1	0	2.08646
								PRG4	0	1.78848
								CLU	0	1.52253
								TNFAIP6	0	0.644184
								APOC1	0	0.526345
								CXCL9	0	0.639187
								LUM	0	1.18927
								MMP3	0	1.1313
								CXCL1	0	0.706564
								HTRA1	0	1.42309
								FTH1	0	0.764798
								COL3A1	0	1.01224
								CXCL10	0	0.802435
								FOS	0	0.580354
								HLA-DQB1	0	0.60128
								MMP1	0	1.73859
								PSAP	0	0.623707
								HLA-DRA	0	0.833205
								CTSB	3.33e-16	0.566261
								MMP9	6.66e-16	0.783453
								BEST1	2.55e-15	0.689978
								TNFAIP2	2.89e-15	0.521503
								B2M	1.02e-14	0.513377
								CHI3L2	6.22e-14	0.674406
								BGN	1.29e-13	0.56356
								HLA-DRB1	1.33e-13	0.520062
								APOE	1.34e-13	0.561898
								CTSD	5.35e-13	0.58675
								HLA-DPA1	2.14e-12	0.509256
								MT2A	2.41e-11	0.522769

## Sheet: RA5
Cluster1				Cluster2
Genes	pval	LFC		Genes	pval	LFC
NPC2	0	0.621451		NFIX	0	0.519463
PEBP1	1.11022e-16	0.512843		CTSA	0	0.726889
SOD2	2.22045e-16	0.604965		SEMA3C	0	0.594362
PSAP	2.85327e-14	0.509874		SESN1	0	0.610383
SNRPD2	2.32148e-13	0.500999		FXYD5	0	0.55523
CRTAP	4.13114e-13	0.500783		EFNB1	0	1.25736
SMAP2	3.2353e-12	0.504912		CYTH4	0	0.542046
TMSB4X	6.87594e-12	0.617801		ARSA	0	0.542391
FTL	1.76939e-10	0.500871		EIF5	0	0.516394
				HCK	0	0.566362
				TMEM205	0	0.59058
				HSPB1	0	0.588318
				GLCCI1	0	0.709825
				CXCL12	0	0.601385
				CDK5RAP3	0	0.612892
				LUC7L3	0	0.673266
				COX6A1	0	0.720762
				ABHD14B	0	0.592024
				TREM1	0	0.530386
				PPDPF	0	0.581791
				UQCR11	0	0.645062
				ACP2	0	0.738748
				GOLM1	0	0.567978
				PFKL	0	0.649592
				SH3GL1	0	0.581515
				RHOC	0	0.573416
				NBL1	0	0.504685
				SON	0	0.50289
				SNF8	0	0.603567
				FDPS	0	0.771106
				ATP1A1	0	0.536061
				FASTK	0	0.619195
				INPPL1	0	0.613474
				SRRM2	0	0.501709
				CCDC88B	0	0.632855
				RBPJ	0	0.510734
				SCAND1	0	0.616588
				ZHX3	0	0.687649
				PTRF	0	0.510552
				PACS2	0	0.516038
				SSC5D	0	0.504966
				DAZAP2	0	0.584726
				SIVA1	0	1.02499
				ARAP1	0	0.578391
				MKL1	0	0.583176
				AP2A1	0	0.50579
				CFD	0	0.639368
				SMG5	0	0.666165
				COL5A2	0	0.661118
				AIF1	0	0.503827
				TAPBP	0	0.813096
				NEAT1	0	1.10787
				H2AFJ	0	0.700705
				MALAT1	0	1.792
				COMMD4	1.11022e-16	0.581213
				LTBP3	1.11022e-16	0.53532
				ASMTL	1.11022e-16	0.516284
				MPEG1	1.11022e-16	0.53792
				ERGIC1	3.33067e-16	0.505681
				POSTN	3.33067e-16	0.690792
				HERPUD1	4.44089e-16	0.52762
				CD37	4.44089e-16	0.533861
				PPP3CB	4.44089e-16	0.50341
				NCKIPSD	5.55112e-16	0.536431
				SAT2	1.11022e-15	0.610269
				DNAJB1	1.66533e-15	0.511166
				INTS1	9.10383e-15	0.533484
				USP53	1.35447e-14	0.518023
				UTRN	3.09752e-14	0.850827
				HAPLN3	4.66294e-14	0.502914
				MAFK	1.01141e-13	0.558018
				BSDC1	1.06248e-13	0.760404
				RCN3	1.08025e-13	0.500594
				DENND2D	1.17573e-13	0.5542
				CLN3	1.33338e-13	0.524316
				PICK1	1.5099e-13	0.504682
				EPB41L3	1.93845e-13	0.741961
				CLIP1	2.10387e-13	1.38111
				TSPAN3	3.38951e-13	0.604944
				GIMAP1	9.34364e-13	0.62895
				ERH	2.09999e-12	0.756596
				CLEC3B	2.14917e-12	0.520763
				C11orf96	2.23632e-12	0.564744
				ARFRP1	2.32725e-12	0.579411
				MICA	3.25617e-12	0.928353
				IGFBP3	3.98026e-12	0.668118
				AKT2	6.68543e-12	0.530194
				MVB12A	8.4589e-12	0.714259
				EMC1	2.74779e-11	0.538551
				ZER1	4.59424e-11	0.549323
				OSBPL8	1.62525e-10	0.568116
				KAT6A	2.64142e-10	0.502678
				DDR2	3.32137e-10	0.724345
				RBM26	4.0436e-10	0.516445
				PFKM	2.37654e-09	0.551795
				MTHFD2	3.73122e-09	0.503684
				RDH11	6.58953e-09	0.502261
				FADS2	1.85875e-08	0.507964
				FAM122B	2.38564e-08	0.683645
				ZKSCAN1	3.54802e-08	0.504634
				SPG20	1.16723e-07	0.580302
				RP11-290F20.3	1.91409e-07	0.578251
				DPP8	2.66599e-07	0.592085
				ZNF587	5.50812e-07	0.521664
				STARD13	1.14603e-06	0.580507
				COMP	2.5299e-06	0.572854
				GPR89A	3.80718e-06	0.58231
				APCDD1	1.00979e-05	0.50711
				PTRHD1	1.1939e-05	0.529325
				THBS1	1.22892e-05	0.561816
				PRG4	1.62759e-05	0.616251
				CLU	8.64986e-05	0.515388
				HBA2	0.000125021	0.566508
				FAM188B	0.000205659	0.660148
				IGLL5	0.00025349	0.604121

## Sheet: RA6
Cluster1				Cluster2				Cluster3
Genes	pval	LFC		Genes	pval	LFC		Genes	pval	LFC
S100A6	0	1.48208		VIM	0	0.543857		MMACHC	0	1.01107
S100A4	0	1.26964		B2M	0	0.5794		CD53	0	0.762079
VIM	0	1.25813		ACTG1	0	0.553649		FCGR3B	0	0.826983
PSAP	0	1.00616		COL3A1	0	0.788393		TPR	0	1.94909
TSPAN4	0	0.803847		EEF1A1	0	0.967872		CTD-2090I13.1	0	1.04939
CTSD	0	1.0229		VCAM1	1.11e-16	0.980522		EIF5AL1	0	0.552081
CD81	0	1.0905		CALM2	1.25e-12	0.714722		LDHA	0	1.27231
GANAB	0	0.608996		COL6A3	2.93e-12	0.645755		BEST1	0	1.31009
LTBP3	0	0.899709		DDX5	7e-12	0.512198		GAPDH	0	0.848728
PPP1CA	0	0.815787		COL14A1	1.05e-11	0.594417		RP5-940J5.9	0	1.45535
SERPINH1	0	0.760834		DCN	3.87e-11	0.531519		A2M-AS1	0	1.37022
CD63	0	0.917302		CYBRD1	5.78e-11	0.622602		RP11-386G11.10	0	1.01856
RNASE1	0	1.09169		S100A10	7.41e-11	0.59592		RP11-571M6.7	0	1.42701
NPC2	0	0.976829		LNPEP	7.99e-11	0.602533		OS9	0	0.8466
PKM	0	1.02156		NPTN	9.19e-11	0.555349		LYZ	0	0.669915
MORF4L1	0	0.991242		PDGFRA	1.09e-10	0.571784		RP11-1143G9.4	0	1.06439
PFN1	0	1.49124		GAS1	1.93e-10	0.601874		COX6A1	0	0.724112
IGFBP4	0	1.26495		SLC25A5	3.22e-10	0.520418		ATP5EP2	0	0.767563
DDX5	0	0.989714		NOTCH2	8.55e-10	0.649039		FGF14	0	1.42505
ACTG1	0	1.07475		SRI	1.09e-09	0.706478		DMXL2	0	0.744404
TYROBP	0	0.887791		SKP1	2.25e-09	0.675273		ANXA2	0	1.27103
COL3A1	0	0.849702		RNF130	2.56e-09	0.568681		AC113189.5	0	1.01394
PTMA	0	0.832622		CFH	4.82e-09	0.608353		RP11-138I1.4	0	1.05989
CST3	0	0.890217		COMMD6	6.05e-09	0.603428		AC010761.8	0	1.20029
ACTB	0	1.61427		ACKR3	8e-09	0.672224		RP11-498C9.2	0	1.10295
COL1A2	0	0.983724		CFI	8.75e-09	0.610215		CTC-425F1.4	0	0.886071
PCOLCE	0	1.24325		GPNMB	1.07e-08	0.521769		PLD3	0	0.961547
PDIA4	0	0.800733		HNRNPF	1.13e-08	0.56872		APOE	0	0.863947
TRAM1	0	1.16369		ZFP36L1	3.19e-08	0.563296		LAPTM4A	0	0.756223
MT-ND2	0	1.64304		SCP2	4.19e-08	0.536902		RTN4	0	0.854086
MT-CO3	0	1.02441		PPAP2B	7.84e-08	0.526864		EFEMP1	0	0.908706
MT-ND4	0	1.07509		IQGAP1	8.53e-08	0.553495		AC007750.5	0	0.720012
TMSB4X	0	1.7161		CREB5	9.81e-08	0.63459		CTNNB1	0	0.793978
MAGED1	0	0.935431		CTSL	1.06e-07	0.587667		NT5DC2	0	0.892944
OGT	0	0.858194		NTN4	1.46e-07	0.64063		ATP1B3	0	0.670885
COL6A3	1.11022e-16	0.583578		KANK2	1.47e-07	0.558013		POLR2B	0	1.62591
COTL1	2.22045e-16	0.701125		NUCB2	3.63e-07	0.665444		C4orf3	0	0.975553
VCAM1	7.77156e-16	0.586807		DDX17	4.45e-07	0.508762		SH3D19	0	1.10826
C1orf85	9.99201e-16	0.609304		BZW1	4.63e-07	0.625038		CCDC152	0	1.83789
CIB1	1.22125e-15	0.631065		OSMR	7.04e-07	0.52076		SEPP1	0	1.23324
TIMP1	1.22125e-15	0.964863		CLIC4	9.52e-06	0.508236		IL6ST	0	0.878581
SEC61G	1.55431e-15	0.76506		TGFBR2	9.84e-06	0.513803		ATG10	0	0.971012
EIF4B	1.77636e-15	0.752108		TIMP3	1.28e-05	0.564798		SPARC	0	0.600089
COL6A2	2.9976e-15	0.82323						TMED9	0	0.817485
TNXB	4.88498e-15	0.700477						C5orf45	0	0.93036
PDIA3	9.54792e-15	0.690973						ACOT13	0	1.07018
KDELR1	1.21014e-14	0.749671						CYP21A2	0	0.629796
ALDOA	1.27676e-14	0.713419						HLA-DPA1	0	0.941084
CD99	1.42109e-14	0.727548						E2F5	0	0.876965
SRSF4	1.65423e-14	0.65158						MT-ND6	0	1.21819
LGALS1	2.02061e-14	0.715725						TSIX	0	0.90222
MSN	2.07612e-14	0.703272						COX7B	0	0.767817
BSG	2.498e-14	0.59998						SH3BGRL	0	1.14277
H1FX	2.54241e-14	0.566518						CD44	2.22045e-16	0.753502
ALKBH5	2.95319e-14	0.592626						MFSD1	2.22045e-16	0.579851
LMAN1	3.18634e-14	0.6472						UQCRB	2.22045e-16	0.811254
IL1R1	4.71845e-14	0.729691						PPA1	5.55112e-16	0.680168
ANKRD10	5.61773e-14	0.58632						AP2M1	5.55112e-16	0.665838
GNB2L1	9.25926e-14	0.656381						YWHAH	7.77156e-16	0.692855
TMSB10	9.74776e-14	0.730899						SAR1A	8.88178e-16	0.731077
PIEZO1	1.06026e-13	0.523457						UBXN11	3.10862e-15	0.534227
COL5A2	1.4122e-13	0.65745						IGFBP5	5.10703e-15	0.664896
BST2	1.91847e-13	0.533057						FKBP9	5.21805e-15	0.619764
OLFML2B	2.22378e-13	0.674587						GABARAP	7.43849e-15	0.655309
CLU	3.54827e-13	0.787546						PDGFC	8.21565e-15	0.666974
GNB2	8.30558e-13	0.648993						CCDC84	8.54872e-15	0.686285
TNRC18	1.46916e-12	0.582612						CD163	2.12053e-14	0.758394
NCSTN	1.4746e-12	0.550538						RNF13	3.30846e-14	0.658154
FKBP10	1.80844e-12	0.640799						HLA-DQB1-AS1	6.19504e-14	0.516424
BGN	2.86915e-12	0.63042						TMED2	6.32827e-14	0.697117
MIDN	3.58635e-12	0.568796						ATP5G3	7.13873e-14	0.663446
CEBPB	4.1519e-12	0.546232						RP11-290D2.6	7.16094e-14	0.934973
COL6A1	6.55498e-12	0.661937						AKTIP	7.53841e-14	0.626794
SAT1	1.08442e-11	0.603926						TPM3	8.20455e-14	0.668365
C12orf57	1.1016e-11	0.569851						GRN	9.34808e-14	0.664925
PLA2G2A	1.49434e-11	0.784796						SRSF9	9.62563e-14	0.663883
CRTAP	1.51795e-11	0.568834						HNRNPA1	1.12799e-13	0.66958
TMEM258	1.54582e-11	0.588037						CTSA	1.57874e-13	0.604561
PTGDS	3.4435e-11	0.845823						SLC25A3	2.24043e-13	0.64775
SERF2	3.59901e-11	0.650024						PGK1	4.04565e-13	0.744177
UBC	4.0192e-11	0.63569						APP	4.33542e-13	0.642904
COL1A1	4.27965e-11	0.648381						NFIC	4.93716e-13	0.785389
CALU	4.5149e-11	0.660922						AC005944.2	5.56333e-13	0.686925
C3	5.16741e-11	0.726055						ERH	5.88973e-13	0.71805
DUSP1	5.48626e-11	0.664743						CDK14	6.63913e-13	0.565456
NOTCH3	2.16096e-10	0.681883						UBL5	7.68829e-13	0.665218
MT2A	2.47833e-10	0.707821						CREG1	1.28575e-12	0.577178
SYNGR2	2.54331e-10	0.622548						PPIC	1.29752e-12	0.686337
CYBA	2.98322e-10	0.600358						CD59	1.31528e-12	0.565423
MYL9	4.09109e-10	0.616033						PLS3	1.33715e-12	0.553782
AEBP1	6.91296e-10	0.634995						HLA-DRA	1.37534e-12	0.520919
CMTM6	6.9183e-10	0.532349						GFPT2	1.57052e-12	0.660172
FOS	2.08174e-09	0.575674						VCAN-AS1	1.801e-12	0.637918
SNED1	2.18441e-09	0.566848						LRRC59	2.47546e-12	0.500417
CALM3	2.41039e-09	0.523581						COX7C	2.49023e-12	0.729419
ADAM9	2.87198e-09	0.561144						SRP9	3.6624e-12	0.703063
IFITM2	2.89044e-09	0.566981						C1R	3.9031e-12	0.523224
FAM20C	4.2539e-09	0.586713						SPCS1	4.52482e-12	0.594482
SPCS2	4.45117e-09	0.507506						KLF3	4.6857e-12	0.507468
ENO1	4.54324e-09	0.559164						EPAS1	5.58009e-12	0.650102
GPX4	5.11752e-09	0.564137						COX6C	5.90628e-12	0.742994
PPDPF	5.26195e-09	0.527915						TMEM66	6.90237e-12	0.530434
TUBB	5.28681e-09	0.535042						WIPF1	7.12219e-12	0.649943
SLC6A6	5.88234e-09	0.535231						EMC2	7.89369e-12	0.564468
UBP1	6.73977e-09	0.597661						SLC38A2	7.91933e-12	0.590386
EVL	9.13244e-09	0.512873						PPT1	8.99536e-12	0.570368
POLR2L	9.20475e-09	0.582925						TMEM196	9.03155e-12	0.625266
KDELR2	9.86529e-09	0.512811						SRP14	1.11443e-11	0.559717
CD248	1.19362e-08	0.518856						ANXA5	1.16515e-11	0.56847
STAB1	1.55641e-08	0.5872						SCARA5	1.32034e-11	0.541928
ATP5D	1.56541e-08	0.50367						LAP3	1.36904e-11	0.545986
LMAN2	1.67017e-08	0.508446						FUZ	1.60696e-11	0.561531
LMNA	2.10781e-08	0.582178						GJA1	2.21853e-11	0.577559
GAS1	2.4758e-08	0.659374						PCBP2	2.42667e-11	0.563152
SSR4	2.97347e-08	0.682616						PYROXD1	2.54834e-11	0.538981
HTRA1	3.11446e-08	0.701076						ARAP1-AS1	2.86555e-11	0.613889
CCL2	4.92719e-08	0.523393						REPIN1	3.38191e-11	0.535805
TUBA1B	5.14874e-08	0.517751						RARRES1	3.90712e-11	0.599247
LTBP2	6.87051e-08	0.567117						RP11-24C3.2	4.65014e-11	0.719258
PMP22	9.82078e-08	0.562484						EIF3F	4.70198e-11	0.590381
TMEM123	2.04325e-07	0.560871						SLCO2B1	5.04159e-11	0.553377
HSPG2	3.74305e-07	0.542338						SQSTM1	5.90283e-11	0.579922
SOD2	3.83598e-07	0.542199						GATC	7.33882e-11	0.642063
RNF44	1.94291e-06	0.513101						CLVS1	7.53833e-11	0.55731
C1orf63	9.62291e-06	0.506271						CTD-2201I18.1	7.95449e-11	0.709752
MMP3	4.33135e-05	0.570978						NACA	7.9614e-11	0.589641
								RP11-513I15.6	9.80284e-11	0.559554
								PARK7	1.20834e-10	0.599148
								MAP7D1	1.39573e-10	0.545745
								RAP1B	1.42646e-10	0.589558
								PRDX1	1.66026e-10	0.604883
								RBL2	1.69619e-10	0.541563
								NACA2	1.78729e-10	0.570407
								MCFD2	2.21631e-10	0.585992
								MOCS2	2.56357e-10	0.506477
								ABHD15	2.60753e-10	0.776082
								PLP2	2.65212e-10	0.631731
								DSTN	2.97742e-10	0.594806
								MS4A6A	3.03592e-10	0.542661
								CLIC1	3.54841e-10	0.578352
								C6orf62	3.73471e-10	0.683171
								COL4A2	4.20207e-10	0.63123
								SERTAD2	5.81054e-10	0.515906
								RAB1A	6.10946e-10	0.580297
								EIF3D	6.76295e-10	0.580736
								NDUFC1	7.43293e-10	0.626137
								HLA-DPB1	7.74325e-10	0.600699
								CTSK	1.03147e-09	0.511539
								FHL1	1.04014e-09	0.658747
								HECA	1.07988e-09	0.514798
								CFL1	1.09664e-09	0.705356
								NBEAL1	1.10146e-09	0.556178
								NDFIP1	1.25088e-09	0.561969
								STARD7	1.34863e-09	0.814786
								RP5-1180E21.5	1.68163e-09	0.578983
								LAMTOR5	1.85664e-09	0.679068
								PSMA4	2.33193e-09	0.558225
								CD68	2.38607e-09	0.554178
								NFKBIA	2.46291e-09	0.700935
								LHFPL2	2.79486e-09	0.513912
								SAT2	2.91347e-09	0.603742
								DDB1	2.99465e-09	0.586011
								CDC42SE1	3.92336e-09	0.653659
								LCP1	4.99511e-09	0.67812
								IGFBP7	5.21357e-09	0.668686
								CORO1C	5.80506e-09	0.603511
								TSPAN3	6.13924e-09	0.561041
								C2orf40	6.47464e-09	0.650515
								GMPS	7.7253e-09	0.503791
								ADD3	9.13114e-09	0.541433
								YWHAQ	9.83528e-09	0.561449
								RAD9A	1.22702e-08	0.5229
								PAICS	1.29622e-08	0.502724
								HADHB	1.40614e-08	0.526225
								KRR1	1.43645e-08	0.540929
								ITGAV	1.67447e-08	0.506294
								YWHAB	1.72179e-08	0.580519
								MAN1C1	1.92357e-08	0.537355
								PTBP3	2.04502e-08	0.543275
								ZCCHC4	2.65598e-08	0.523453
								CTR9	2.89435e-08	0.669024
								GPX1	3.05548e-08	0.539724
								SKIV2L2	3.09224e-08	0.604781
								PDHA1	4.025e-08	0.571135
								FAP	6.28876e-08	0.503266
								ISCU	7.20316e-08	0.519499
								SPP1	1.62187e-07	0.547972
								HSD17B11	5.26923e-07	0.507679
								POMP	5.97236e-07	0.571922
								NDC1	6.81822e-07	0.538736
								HSP90AA1	7.66958e-07	0.511257
								TBCEL	1.03792e-06	0.507382
								PPAP2A	1.24355e-06	0.50969
								CACNA1A	1.47962e-06	0.571258
								CD99L2	1.49177e-06	0.584493
								GLUD1	3.94955e-06	0.540142
								KIAA0319L	7.50435e-06	0.51277
								NCOA7	9.46456e-06	0.86293
								PSMC5	1.18435e-05	0.56583
								SNRNP35	1.55624e-05	0.52104
								POM121	8.99049e-05	0.505581
