# Supplementary material for: Three-dimensional spatial transcriptomics uncovers cell type localizations in the human rheumatoid arthritis synovium
Source: Commun Biol. 2022 Feb 11;5:129. doi: 10.1038/s42003-022-03050-3 (PMC8837632; doi:10.1038/s42003-022-03050-3)
Supplement: Supplementary file 4 — Supplementary Data 2 [file 42003_2022_3050_MOESM4_ESM.xlsx]

## Sheet: RA1
Supplementary Data 2. Differentially expressed genes between hierarchically determined clusters in all spatial features.
Cluster1				Cluster2				Cluster3				Cluster4
Genes	pval	LFC		Genes	pval	LFC		Genes	pval	LFC		Genes	pval	LFC
HERPUD1	0	0.516845		TAGLN	0	0.593056		RNASE1	0	0.549212		PLA2G2A	0	0.652877
XBP1	0	0.680211		ACP5	5.55e-16	0.556385		S100A8	0	0.61257		GPX3	0	0.62493
PIM2	0	0.813804		MMP9	3e-15	0.777933						FN1	0	1.31806
CORO1A	0	0.569926		HBB	4.06e-09	0.74972						APP	0	0.664551
IGLL5	0	1.56883		HBA2	1.41e-06	0.871198						MT2A	0	0.68983
CD52	0	0.993895		HBA1	9.53e-05	0.694702						MMP3	0	1.32088
DERL3	0	0.811335										NEAT1	0	0.535491
SSR4	0	0.892654										TPR	0	1.0496
LTB	0	0.863735										HTRA1	0	1.04765
CD79A	0	1.07051										CLU	0	0.597153
IGLL1	0	1.29732										IGFBP5	0	0.504063
MZB1	0	0.934953										TIMP1	0	0.817039
RAC2	0	0.637577										FSTL1	0	0.596959
CCL19	0	0.563258										MMP1	0	1.18641
MS4A1	0	0.978651										PRG4	0	1.65313
CXCL13	0	0.607011										COL6A3	0	0.709444
CD79B	0	0.567428										CFD	0	0.540961
												ITGBL1	0	0.507273
												C1R	0	0.621611
												COL1A2	0	0.749597
												CRTAC1	0	1.00825
												VCAM1	0	0.502701
												PCOLCE	0	0.680434
												TNXB	0	0.513945
												TNC	0	0.600857
												THBS4	0	0.62815

## Sheet: RA2
Cluster1				Cluster2				Cluster3
Genes	pval	LFC		Genes	pval	LFC		Genes	pval	LFC
SELL	0	0.511651		SOD3	0	0.54675		IGLL1	0	1.1244
CCL21	0	0.956559		S100A9	0	0.505927		MZB1	0	0.928752
MS4A1	0	0.900248		AEBP1	0	0.565381		XBP1	0	1.03387
CD6	0	0.51093		CLU	0	1.09485		PIM2	0	0.798235
EVL	0	0.573852		VKORC1	0	0.521159		ELL2	0	0.527052
DDX17	0	0.567724		FN1	0	2.52698		SDC1	0	0.832845
LTB	0	0.550485		FOSB	0	0.512821		FKBP2	0	0.589043
ARHGEF1	0	0.583921		BGN	0	0.856705		TP53INP1	0	0.802021
				PCOLCE	0	0.703754		DERL3	0	0.829913
				RNASE1	0	0.613279		SSR4	0	0.989571
				S100A6	0	0.523622		SPCS3	0	0.515548
				MT2A	0	0.671295		GAS6	0	0.546585
				MMP3	0	2.20201		IGLL5	0	0.983664
				IGFBP4	0	0.555741		PTP4A3	0	0.706614
				LRP1	0	0.53873		MANF	0	0.520039
				MARCO	0	0.559539		PRDX4	0	0.695692
				LGALS3BP	0	0.500439		HERPUD1	0	0.806669
				MMP1	0	1.52662		SLAMF7	0	0.749434
				COL3A1	0	1.11616		BTG2	0	0.578589
				HTRA1	0	1.29414		POU2AF1	0	0.527103
				PLA2G2A	0	1.20953		FAM46C	0	0.79382
				TPR	0	1.35237
				COL1A1	0	0.55658
				TIMP1	0	1.48039
				COL1A2	0	0.738858
				CRTAC1	0	1.46682
				S100A4	0	0.642782
				TYMP	0	0.502809
				SPARC	0	0.615657
				PRG4	0	2.70539
				PLTP	0	0.5775
				CD63	0	0.550872
				C1QA	0	0.61091
				HBEGF	0	0.526689
				CHI3L1	0	0.58638
				WISP2	0	0.524054
				NNMT	0	0.507082
				CFD	0	0.684484
				COL6A2	0	0.659603
				C1R	0	0.535688
				MMP2	0	0.587298
				WARS	0	0.539419
				LMNA	0	0.569098
				HAS1	0	0.828851
				LUM	0	0.684072
				TIMP3	0	0.552275
				ISLR	0	0.676015
				IFI27	0	0.592004
				IFI6	0	0.566499
				C11orf96	0	0.53704
				HBA2	0	0.899624
				HBA1	2.94104e-09	0.509199
				HBB	5.32541e-09	0.511699

## Sheet: RA3
Cluster1				Cluster2				Cluster3
Genes	pval	LFC		Genes	pval	LFC		Genes	pval	LFC
DERL3	0	0.632613		CRLF1	0	0.573647		All downregulated
XBP1	0	0.874607		MARCO	0	0.788536
PIM2	0	0.829086		TNC	0	0.624415
VWF	0	0.647159		TPR	0	1.43256
SDC1	0	0.729852		SEMA3C	0	0.920202
SDF2L1	0	0.576216		FTL	0	0.592597
IGJ	0	0.585137		CRTAC1	0	1.22103
TAGLN	0	0.588935		TIMP3	0	1.0792
IGFBP7	0	0.636851		LGMN	0	0.522766
MZB1	0	1.07133		PROCR	0	0.514614
CCL19	0	0.870517		TIMP1	0	0.828306
SSR4	0	0.557617		HAS1	0	0.584473
HIST1H1C	0	0.514354		PCOLCE	0	0.513584
IGLL5	0	0.867649		MGP	0	0.564138
				THBS4	0	0.538959
				FN1	0	1.40675
				ERRFI1	0	0.797986
				PRG4	0	2.17184
				CTGF	0	0.582135
				EGR1	0	0.507486
				CLU	0	1.33056
				TNFAIP6	0	0.589993
				TREM1	0	0.559986
				MT1G	0	0.749457
				MT2A	0	0.598617
				CSN1S1	0	1.64789
				CD68	0	0.518668
				APOE	0	0.6648
				APOC1	0	0.548911
				CTSL	0	0.646536
				ITM2B	0	0.57167
				LUM	0	0.793789
				ACKR3	0	0.598373
				MMP3	0	1.43587
				ANKH	0	0.574453
				VCAM1	0	0.515458
				IFI27	0	0.501801
				HTRA1	0	1.43262
				SCARA5	0	0.526732
				COL3A1	0	0.500898
				NUPR1	0	0.527196
				C11orf96	0	0.562836
				PLA2G2A	0	0.772543
				PRELP	0	0.533897
				MMP1	0	0.959895

## Sheet: RA4
Cluster1				Cluster2				Cluster3				Cluster4
Genes	pval	LFC		Genes	pval	LFC		Genes	pval	LFC		Genes	pval	LFC
CHI3L2	0	0.631859		HBA2	0.000547798	0.579589		PRG4	0	0.674281		All downregulated
SOD2	0	0.887625		HBA1	0.000591693	0.673086
FN1	0	1.32383
MT2A	0	0.552115
LUM	0	0.76447
MMP3	0	0.968284
B2M	0	0.952079
FTH1	0	0.748851
MMP1	0	0.999997
HLA-DRA	0	0.860958
HLA-B	0	0.600106
IGLL5	0	1.25754

## Sheet: RA5
Cluster1				Cluster2				Cluster3				Cluster4
Genes	pval	LFC		Genes	pval	LFC		Genes	pval	LFC		Genes	pval	LFC
CHI3L2	0	1.04288		TPR	0	0.657177		NOTCH3	0	0.617704		All downregulated
MMP2	0	0.568866		CRTAC1	0	0.570384		MCAM	0	0.645684
CD79A	0	0.655547		TIMP3	0	0.502775		MYL9	0	0.985542
COMP	0	0.712526		FN1	0	0.790274		VWF	0	0.724319
MMP3	0	0.536075		PRG4	0	0.860672		MYH11	0	1.00509
MZB1	0	0.585182		CLU	0	0.512756		ADIRF	0	0.517517
SSR4	0	0.7305		LUM	0	0.534927		TAGLN	0	1.28807
IGLL5	0	2.63824		MMP3	0	0.655698		SPARCL1	0	0.7091
				HTRA1	0	0.545421		IGFBP7	0	1.00367
				PRELP	0	0.517566		EGFL7	0	0.576162
								A2M	0	0.539832
								COL18A1	0	0.673139
								CLDN5	0	0.520254
								TPM2	0	0.571585
								C4B	0	0.559691
								HBA2	8.2357e-05	0.805145
								HBA1	0.000702613	0.711425

## Sheet: RA6
Cluster1				Cluster2				Cluster3				Cluster4
Genes	pval	LFC		Genes	pval	LFC		Genes	pval	LFC		Genes	pval	LFC
All downregulated				ERRFI1	0	0.775081		POLR2B	0	0.748942		PLA2G2A	0	0.787965
				VCAM1	0	0.743041		IGFBP7	0	0.702588		PTPRF	0	0.724188
				PRG4	0	0.557863		SFRP2	0	0.649361		C1orf54	0	0.680069
				TPR	0	0.725341		FHL1	0	0.537889		LMNA	0	1.16381
				CRTAC1	0	0.693151		POSTN	1.0747e-13	0.73084		FMOD	0	0.994083
				HTRA1	0	0.728724		FGFBP2	3.69992e-07	0.557869		PRELP	0	0.844843
				MMP3	0	1.00979						PTPN14	0	1.03826
				APOC1	0	0.503849						CCAR1	0	0.974525
				CLU	0	0.823368						PLAC9	0	0.53102
				TIMP1	0	0.522837						ADIRF	0	0.947179
												LIPA	0	0.630669
												ABLIM1	0	0.897202
												DKK3	0	0.853468
												NUCB2	0	0.86731
												FAU	0	0.508161
												MRGPRF	0	0.835487
												CWF19L2	0	1.01672
												TAGLN	0	0.663701
												PCSK7	0	0.59514
												THY1	0	1.03427
												OAF	0	0.743722
												VWF	0	0.531213
												TSPAN11	0	0.739766
												IGFBP6	0	0.995454
												IGF1	0	0.929304
												LHFP	0	0.591226
												CHD8	0	0.680401
												NEMF	0	0.603293
												SMOC1	0	0.892019
												FOS	0	0.797513
												CALM1	0	1.08976
												UBE3A	0	0.654905
												RTF1	0	0.709155
												FBN1	0	1.44388
												NCOR1	0	0.999279
												ABHD15	0	2.11237
												IGFBP4	0	1.32239
												PTRF	0	0.798401
												SPOP	0	1.19755
												COL1A1	0	1.06459
												C3	0	0.730519
												COL5A3	0	0.964874
												NOTCH3	0	0.589701
												COMP	0	1.65919
												ACTN4	0	1.21999
												FBL	0	0.904195
												GLTSCR2	0	0.903208
												SSC5D	0	0.842503
												TGOLN2	0	0.783969
												EIF5B	0	1.53153
												DYNC1I2	0	1.096
												ACKR3	0	0.516182
												HDLBP	0	1.08333
												SNX21	0	0.627837
												PMEPA1	0	1.07944
												SON	0	1.37384
												FBLN2	0	0.91952
												FOXP1	0	0.876835
												ZBTB20	0	1.2071
												LPP	0	0.736933
												LRRC15	0	0.962638
												2021-09-11	0	0.678466
												CCNI	0	0.719065
												EMCN	0	0.744882
												FAM134B	0	1.22441
												LOX	0	0.849076
												EGR1	0	0.62213
												EBF1	0	1.36584
												GNB2L1	0	0.526906
												TNXB	0	0.519242
												PHIP	0	1.07849
												FAM46A	0	0.870235
												SOBP	0	0.978345
												RP1-12G14.7	0	1.27617
												SFRP4	0	0.582235
												AEBP1	0	0.713202
												TRIM56	0	0.80639
												PODXL	0	1.02087
												SFRP1	0	0.544161
												CRISPLD1	0	0.956576
												MATN2	0	0.829617
												EEF1D	0	1.07641
												NFIB	0	0.817397
												TPM2	0	0.583927
												HABP4	0	0.903587
												COL15A1	0	0.911658
												DNM1	0	0.850141
												COL5A1	0	0.639413
												TIMP1	0	0.546276
												XIST	0	0.635825
												NOV	1.11022e-16	0.956008
												NR4A1	1.33227e-15	0.889838
												ITGA11	1.66533e-15	0.826014
												CXCL14	5.3646e-13	0.621504
												SLPI	1.63238e-09	0.679191
