# Supplementary material for: Three-dimensional spatial transcriptomics uncovers cell type localizations in the human rheumatoid arthritis synovium
Source: Commun Biol. 2022 Feb 11;5:129. doi: 10.1038/s42003-022-03050-3 (PMC8837632; doi:10.1038/s42003-022-03050-3)
Supplement: Supplementary file 5 — Supplementary Data 3 [file 42003_2022_3050_MOESM5_ESM.xlsx]

## Sheet: RA1
Supplementary Data 3. Spatial cell type signatures in all tissue sections (RA1-6).
name	ct	Avg	inf	section	sample
inf1_Section1	scRNAseq_ra1_b_cells_clusters	10.3023	inf1	Section1	RA1
inf2_Section2	scRNAseq_ra1_b_cells_clusters	12.5161	inf2	Section2	RA1
inf3_Section3	scRNAseq_ra1_b_cells_clusters	11.732	inf3	Section3	RA1
inf4_Section4	scRNAseq_ra1_b_cells_clusters	10.3119	inf4	Section4	RA1
inf5_Section1	scRNAseq_ra1_b_cells_clusters	6.97054	inf5	Section1	RA1
inf1_Section2	scRNAseq_ra1_b_cells_clusters	5.10441	inf1	Section2	RA1
inf2_Section3	scRNAseq_ra1_b_cells_clusters	9.31178	inf2	Section3	RA1
inf3_Section4	scRNAseq_ra1_b_cells_clusters	4.27962	inf3	Section4	RA1
inf4_Section1	scRNAseq_ra1_b_cells_clusters	6.86086	inf4	Section1	RA1
inf5_Section2	scRNAseq_ra1_b_cells_clusters	10.4989	inf5	Section2	RA1
inf1_Section3	scRNAseq_ra1_b_cells_clusters	14.5956	inf1	Section3	RA1
inf2_Section4	scRNAseq_ra1_b_cells_clusters	8.23948	inf2	Section4	RA1
inf3_Section1	scRNAseq_ra1_b_cells_clusters	3.97683	inf3	Section1	RA1
inf4_Section2	scRNAseq_ra1_b_cells_clusters	7.26874	inf4	Section2	RA1
inf5_Section3	scRNAseq_ra1_b_cells_clusters	6.8046	inf5	Section3	RA1
inf1_Section4	scRNAseq_ra1_b_cells_clusters	8.61012	inf1	Section4	RA1
inf2_Section1	scRNAseq_ra1_b_cells_clusters	8.45795	inf2	Section1	RA1
inf3_Section2	scRNAseq_ra1_b_cells_clusters	10.4393	inf3	Section2	RA1
inf4_Section3	scRNAseq_ra1_b_cells_clusters	9.59517	inf4	Section3	RA1
inf5_Section4	scRNAseq_ra1_b_cells_clusters	8.96585	inf5	Section4	RA1
rest_Section1	scRNAseq_ra1_b_cells_clusters	2.88035	rest	Section1	RA1
rest_Section2	scRNAseq_ra1_b_cells_clusters	2.81938	rest	Section2	RA1
rest_Section3	scRNAseq_ra1_b_cells_clusters	2.86888	rest	Section3	RA1
rest_Section4	scRNAseq_ra1_b_cells_clusters	2.83221	rest	Section4	RA1
inf1_Section1	scRNAseq_ra1_cd4_tcells_clusters	11.4719	inf1	Section1	RA1
inf2_Section2	scRNAseq_ra1_cd4_tcells_clusters	12.6806	inf2	Section2	RA1
inf3_Section3	scRNAseq_ra1_cd4_tcells_clusters	14.2541	inf3	Section3	RA1
inf4_Section4	scRNAseq_ra1_cd4_tcells_clusters	11.2182	inf4	Section4	RA1
inf5_Section1	scRNAseq_ra1_cd4_tcells_clusters	15.7521	inf5	Section1	RA1
inf1_Section2	scRNAseq_ra1_cd4_tcells_clusters	10.5749	inf1	Section2	RA1
inf2_Section3	scRNAseq_ra1_cd4_tcells_clusters	15.4658	inf2	Section3	RA1
inf3_Section4	scRNAseq_ra1_cd4_tcells_clusters	7.85255	inf3	Section4	RA1
inf4_Section1	scRNAseq_ra1_cd4_tcells_clusters	8.02815	inf4	Section1	RA1
inf5_Section2	scRNAseq_ra1_cd4_tcells_clusters	12.1308	inf5	Section2	RA1
inf1_Section3	scRNAseq_ra1_cd4_tcells_clusters	12.9347	inf1	Section3	RA1
inf2_Section4	scRNAseq_ra1_cd4_tcells_clusters	7.86467	inf2	Section4	RA1
inf3_Section1	scRNAseq_ra1_cd4_tcells_clusters	6.47171	inf3	Section1	RA1
inf4_Section2	scRNAseq_ra1_cd4_tcells_clusters	10.4383	inf4	Section2	RA1
inf5_Section3	scRNAseq_ra1_cd4_tcells_clusters	7.38699	inf5	Section3	RA1
inf1_Section4	scRNAseq_ra1_cd4_tcells_clusters	10.1782	inf1	Section4	RA1
inf2_Section1	scRNAseq_ra1_cd4_tcells_clusters	8.88001	inf2	Section1	RA1
inf3_Section2	scRNAseq_ra1_cd4_tcells_clusters	10.5379	inf3	Section2	RA1
inf4_Section3	scRNAseq_ra1_cd4_tcells_clusters	8.97338	inf4	Section3	RA1
inf5_Section4	scRNAseq_ra1_cd4_tcells_clusters	9.85353	inf5	Section4	RA1
rest_Section1	scRNAseq_ra1_cd4_tcells_clusters	5.26143	rest	Section1	RA1
rest_Section2	scRNAseq_ra1_cd4_tcells_clusters	5.45492	rest	Section2	RA1
rest_Section3	scRNAseq_ra1_cd4_tcells_clusters	5.49588	rest	Section3	RA1
rest_Section4	scRNAseq_ra1_cd4_tcells_clusters	4.62162	rest	Section4	RA1
inf1_Section1	scRNAseq_ra1_cd8_tcells_clusters	13.9959	inf1	Section1	RA1
inf2_Section2	scRNAseq_ra1_cd8_tcells_clusters	11.78	inf2	Section2	RA1
inf3_Section3	scRNAseq_ra1_cd8_tcells_clusters	10.6436	inf3	Section3	RA1
inf4_Section4	scRNAseq_ra1_cd8_tcells_clusters	10.96	inf4	Section4	RA1
inf5_Section1	scRNAseq_ra1_cd8_tcells_clusters	15.4827	inf5	Section1	RA1
inf1_Section2	scRNAseq_ra1_cd8_tcells_clusters	9.10069	inf1	Section2	RA1
inf2_Section3	scRNAseq_ra1_cd8_tcells_clusters	10.9249	inf2	Section3	RA1
inf3_Section4	scRNAseq_ra1_cd8_tcells_clusters	10.9546	inf3	Section4	RA1
inf4_Section1	scRNAseq_ra1_cd8_tcells_clusters	8.64078	inf4	Section1	RA1
inf5_Section2	scRNAseq_ra1_cd8_tcells_clusters	11.1125	inf5	Section2	RA1
inf1_Section3	scRNAseq_ra1_cd8_tcells_clusters	9.67762	inf1	Section3	RA1
inf2_Section4	scRNAseq_ra1_cd8_tcells_clusters	8.72352	inf2	Section4	RA1
inf3_Section1	scRNAseq_ra1_cd8_tcells_clusters	7.28581	inf3	Section1	RA1
inf4_Section2	scRNAseq_ra1_cd8_tcells_clusters	7.1878	inf4	Section2	RA1
inf5_Section3	scRNAseq_ra1_cd8_tcells_clusters	7.08929	inf5	Section3	RA1
inf1_Section4	scRNAseq_ra1_cd8_tcells_clusters	8.7934	inf1	Section4	RA1
inf2_Section1	scRNAseq_ra1_cd8_tcells_clusters	8.41335	inf2	Section1	RA1
inf3_Section2	scRNAseq_ra1_cd8_tcells_clusters	9.52031	inf3	Section2	RA1
inf4_Section3	scRNAseq_ra1_cd8_tcells_clusters	9.02862	inf4	Section3	RA1
inf5_Section4	scRNAseq_ra1_cd8_tcells_clusters	8.52366	inf5	Section4	RA1
rest_Section1	scRNAseq_ra1_cd8_tcells_clusters	5.63497	rest	Section1	RA1
rest_Section2	scRNAseq_ra1_cd8_tcells_clusters	5.97595	rest	Section2	RA1
rest_Section3	scRNAseq_ra1_cd8_tcells_clusters	5.85962	rest	Section3	RA1
rest_Section4	scRNAseq_ra1_cd8_tcells_clusters	5.29146	rest	Section4	RA1
inf1_Section1	scRNAseq_ra1_dendritic_cells_clusters	7.55627	inf1	Section1	RA1
inf2_Section2	scRNAseq_ra1_dendritic_cells_clusters	8.23714	inf2	Section2	RA1
inf3_Section3	scRNAseq_ra1_dendritic_cells_clusters	5.23385	inf3	Section3	RA1
inf4_Section4	scRNAseq_ra1_dendritic_cells_clusters	7.80477	inf4	Section4	RA1
inf5_Section1	scRNAseq_ra1_dendritic_cells_clusters	6.45939	inf5	Section1	RA1
inf1_Section2	scRNAseq_ra1_dendritic_cells_clusters	6.74465	inf1	Section2	RA1
inf2_Section3	scRNAseq_ra1_dendritic_cells_clusters	5.15816	inf2	Section3	RA1
inf3_Section4	scRNAseq_ra1_dendritic_cells_clusters	8.53581	inf3	Section4	RA1
inf4_Section1	scRNAseq_ra1_dendritic_cells_clusters	8.01679	inf4	Section1	RA1
inf5_Section2	scRNAseq_ra1_dendritic_cells_clusters	5.67212	inf5	Section2	RA1
inf1_Section3	scRNAseq_ra1_dendritic_cells_clusters	7.34403	inf1	Section3	RA1
inf2_Section4	scRNAseq_ra1_dendritic_cells_clusters	8.96496	inf2	Section4	RA1
inf3_Section1	scRNAseq_ra1_dendritic_cells_clusters	7.22778	inf3	Section1	RA1
inf4_Section2	scRNAseq_ra1_dendritic_cells_clusters	6.19551	inf4	Section2	RA1
inf5_Section3	scRNAseq_ra1_dendritic_cells_clusters	11.3863	inf5	Section3	RA1
inf1_Section4	scRNAseq_ra1_dendritic_cells_clusters	6.97902	inf1	Section4	RA1
inf2_Section1	scRNAseq_ra1_dendritic_cells_clusters	7.58402	inf2	Section1	RA1
inf3_Section2	scRNAseq_ra1_dendritic_cells_clusters	8.30808	inf3	Section2	RA1
inf4_Section3	scRNAseq_ra1_dendritic_cells_clusters	6.7267	inf4	Section3	RA1
inf5_Section4	scRNAseq_ra1_dendritic_cells_clusters	7.86896	inf5	Section4	RA1
rest_Section1	scRNAseq_ra1_dendritic_cells_clusters	9.40642	rest	Section1	RA1
rest_Section2	scRNAseq_ra1_dendritic_cells_clusters	9.28462	rest	Section2	RA1
rest_Section3	scRNAseq_ra1_dendritic_cells_clusters	9.75649	rest	Section3	RA1
rest_Section4	scRNAseq_ra1_dendritic_cells_clusters	9.61521	rest	Section4	RA1
inf1_Section1	scRNAseq_ra1_fibro1_cd55_clusters	1.76847	inf1	Section1	RA1
inf2_Section2	scRNAseq_ra1_fibro1_cd55_clusters	2.61178	inf2	Section2	RA1
inf3_Section3	scRNAseq_ra1_fibro1_cd55_clusters	1.52268	inf3	Section3	RA1
inf4_Section4	scRNAseq_ra1_fibro1_cd55_clusters	1.83498	inf4	Section4	RA1
inf5_Section1	scRNAseq_ra1_fibro1_cd55_clusters	1.8871	inf5	Section1	RA1
inf1_Section2	scRNAseq_ra1_fibro1_cd55_clusters	5.80514	inf1	Section2	RA1
inf2_Section3	scRNAseq_ra1_fibro1_cd55_clusters	1.67196	inf2	Section3	RA1
inf3_Section4	scRNAseq_ra1_fibro1_cd55_clusters	4.01029	inf3	Section4	RA1
inf4_Section1	scRNAseq_ra1_fibro1_cd55_clusters	3.38725	inf4	Section1	RA1
inf5_Section2	scRNAseq_ra1_fibro1_cd55_clusters	2.30891	inf5	Section2	RA1
inf1_Section3	scRNAseq_ra1_fibro1_cd55_clusters	2.47973	inf1	Section3	RA1
inf2_Section4	scRNAseq_ra1_fibro1_cd55_clusters	3.06122	inf2	Section4	RA1
inf3_Section1	scRNAseq_ra1_fibro1_cd55_clusters	4.21547	inf3	Section1	RA1
inf4_Section2	scRNAseq_ra1_fibro1_cd55_clusters	3.04223	inf4	Section2	RA1
inf5_Section3	scRNAseq_ra1_fibro1_cd55_clusters	2.52585	inf5	Section3	RA1
inf1_Section4	scRNAseq_ra1_fibro1_cd55_clusters	1.14008	inf1	Section4	RA1
inf2_Section1	scRNAseq_ra1_fibro1_cd55_clusters	3.20535	inf2	Section1	RA1
inf3_Section2	scRNAseq_ra1_fibro1_cd55_clusters	2.0151	inf3	Section2	RA1
inf4_Section3	scRNAseq_ra1_fibro1_cd55_clusters	3.11235	inf4	Section3	RA1
inf5_Section4	scRNAseq_ra1_fibro1_cd55_clusters	1.97417	inf5	Section4	RA1
rest_Section1	scRNAseq_ra1_fibro1_cd55_clusters	7.33469	rest	Section1	RA1
rest_Section2	scRNAseq_ra1_fibro1_cd55_clusters	6.93706	rest	Section2	RA1
rest_Section3	scRNAseq_ra1_fibro1_cd55_clusters	7.44978	rest	Section3	RA1
rest_Section4	scRNAseq_ra1_fibro1_cd55_clusters	7.16452	rest	Section4	RA1
inf1_Section1	scRNAseq_ra1_fibro2a_thy1_clusters	2.59569	inf1	Section1	RA1
inf2_Section2	scRNAseq_ra1_fibro2a_thy1_clusters	3.36734	inf2	Section2	RA1
inf3_Section3	scRNAseq_ra1_fibro2a_thy1_clusters	4.67842	inf3	Section3	RA1
inf4_Section4	scRNAseq_ra1_fibro2a_thy1_clusters	4.62196	inf4	Section4	RA1
inf5_Section1	scRNAseq_ra1_fibro2a_thy1_clusters	4.49345	inf5	Section1	RA1
inf1_Section2	scRNAseq_ra1_fibro2a_thy1_clusters	5.0743	inf1	Section2	RA1
inf2_Section3	scRNAseq_ra1_fibro2a_thy1_clusters	3.77583	inf2	Section3	RA1
inf3_Section4	scRNAseq_ra1_fibro2a_thy1_clusters	4.5308	inf3	Section4	RA1
inf4_Section1	scRNAseq_ra1_fibro2a_thy1_clusters	6.21961	inf4	Section1	RA1
inf5_Section2	scRNAseq_ra1_fibro2a_thy1_clusters	4.69043	inf5	Section2	RA1
inf1_Section3	scRNAseq_ra1_fibro2a_thy1_clusters	3.60444	inf1	Section3	RA1
inf2_Section4	scRNAseq_ra1_fibro2a_thy1_clusters	5.56197	inf2	Section4	RA1
inf3_Section1	scRNAseq_ra1_fibro2a_thy1_clusters	6.91972	inf3	Section1	RA1
inf4_Section2	scRNAseq_ra1_fibro2a_thy1_clusters	7.47851	inf4	Section2	RA1
inf5_Section3	scRNAseq_ra1_fibro2a_thy1_clusters	5.38595	inf5	Section3	RA1
inf1_Section4	scRNAseq_ra1_fibro2a_thy1_clusters	4.43593	inf1	Section4	RA1
inf2_Section1	scRNAseq_ra1_fibro2a_thy1_clusters	5.4613	inf2	Section1	RA1
inf3_Section2	scRNAseq_ra1_fibro2a_thy1_clusters	4.2153	inf3	Section2	RA1
inf4_Section3	scRNAseq_ra1_fibro2a_thy1_clusters	2.92714	inf4	Section3	RA1
inf5_Section4	scRNAseq_ra1_fibro2a_thy1_clusters	5.68858	inf5	Section4	RA1
rest_Section1	scRNAseq_ra1_fibro2a_thy1_clusters	7.43031	rest	Section1	RA1
rest_Section2	scRNAseq_ra1_fibro2a_thy1_clusters	7.30488	rest	Section2	RA1
rest_Section3	scRNAseq_ra1_fibro2a_thy1_clusters	7.22909	rest	Section3	RA1
rest_Section4	scRNAseq_ra1_fibro2a_thy1_clusters	7.90724	rest	Section4	RA1
inf1_Section1	scRNAseq_ra1_fibro2b_thy1_clusters	3.12401	inf1	Section1	RA1
inf2_Section2	scRNAseq_ra1_fibro2b_thy1_clusters	4.4189	inf2	Section2	RA1
inf3_Section3	scRNAseq_ra1_fibro2b_thy1_clusters	5.36623	inf3	Section3	RA1
inf4_Section4	scRNAseq_ra1_fibro2b_thy1_clusters	5.51036	inf4	Section4	RA1
inf5_Section1	scRNAseq_ra1_fibro2b_thy1_clusters	3.48608	inf5	Section1	RA1
inf1_Section2	scRNAseq_ra1_fibro2b_thy1_clusters	6.68229	inf1	Section2	RA1
inf2_Section3	scRNAseq_ra1_fibro2b_thy1_clusters	2.81189	inf2	Section3	RA1
inf3_Section4	scRNAseq_ra1_fibro2b_thy1_clusters	5.73527	inf3	Section4	RA1
inf4_Section1	scRNAseq_ra1_fibro2b_thy1_clusters	7.62538	inf4	Section1	RA1
inf5_Section2	scRNAseq_ra1_fibro2b_thy1_clusters	5.51494	inf5	Section2	RA1
inf1_Section3	scRNAseq_ra1_fibro2b_thy1_clusters	4.29747	inf1	Section3	RA1
inf2_Section4	scRNAseq_ra1_fibro2b_thy1_clusters	7.98615	inf2	Section4	RA1
inf3_Section1	scRNAseq_ra1_fibro2b_thy1_clusters	8.27872	inf3	Section1	RA1
inf4_Section2	scRNAseq_ra1_fibro2b_thy1_clusters	7.89804	inf4	Section2	RA1
inf5_Section3	scRNAseq_ra1_fibro2b_thy1_clusters	7.48893	inf5	Section3	RA1
inf1_Section4	scRNAseq_ra1_fibro2b_thy1_clusters	4.9832	inf1	Section4	RA1
inf2_Section1	scRNAseq_ra1_fibro2b_thy1_clusters	6.90928	inf2	Section1	RA1
inf3_Section2	scRNAseq_ra1_fibro2b_thy1_clusters	5.30977	inf3	Section2	RA1
inf4_Section3	scRNAseq_ra1_fibro2b_thy1_clusters	5.76975	inf4	Section3	RA1
inf5_Section4	scRNAseq_ra1_fibro2b_thy1_clusters	6.88844	inf5	Section4	RA1
rest_Section1	scRNAseq_ra1_fibro2b_thy1_clusters	9.74149	rest	Section1	RA1
rest_Section2	scRNAseq_ra1_fibro2b_thy1_clusters	9.64691	rest	Section2	RA1
rest_Section3	scRNAseq_ra1_fibro2b_thy1_clusters	9.23234	rest	Section3	RA1
rest_Section4	scRNAseq_ra1_fibro2b_thy1_clusters	10.4076	rest	Section4	RA1
inf1_Section1	scRNAseq_ra1_fibroblasts_CD34sublining_clusters	2.63097	inf1	Section1	RA1
inf2_Section2	scRNAseq_ra1_fibroblasts_CD34sublining_clusters	2.47809	inf2	Section2	RA1
inf3_Section3	scRNAseq_ra1_fibroblasts_CD34sublining_clusters	4.66837	inf3	Section3	RA1
inf4_Section4	scRNAseq_ra1_fibroblasts_CD34sublining_clusters	4.73257	inf4	Section4	RA1
inf5_Section1	scRNAseq_ra1_fibroblasts_CD34sublining_clusters	0.930021	inf5	Section1	RA1
inf1_Section2	scRNAseq_ra1_fibroblasts_CD34sublining_clusters	2.51744	inf1	Section2	RA1
inf2_Section3	scRNAseq_ra1_fibroblasts_CD34sublining_clusters	2.49199	inf2	Section3	RA1
inf3_Section4	scRNAseq_ra1_fibroblasts_CD34sublining_clusters	4.31515	inf3	Section4	RA1
inf4_Section1	scRNAseq_ra1_fibroblasts_CD34sublining_clusters	6.13001	inf4	Section1	RA1
inf5_Section2	scRNAseq_ra1_fibroblasts_CD34sublining_clusters	5.43695	inf5	Section2	RA1
inf1_Section3	scRNAseq_ra1_fibroblasts_CD34sublining_clusters	2.40212	inf1	Section3	RA1
inf2_Section4	scRNAseq_ra1_fibroblasts_CD34sublining_clusters	4.58897	inf2	Section4	RA1
inf3_Section1	scRNAseq_ra1_fibroblasts_CD34sublining_clusters	6.08241	inf3	Section1	RA1
inf4_Section2	scRNAseq_ra1_fibroblasts_CD34sublining_clusters	5.09859	inf4	Section2	RA1
inf5_Section3	scRNAseq_ra1_fibroblasts_CD34sublining_clusters	2.80685	inf5	Section3	RA1
inf1_Section4	scRNAseq_ra1_fibroblasts_CD34sublining_clusters	4.61484	inf1	Section4	RA1
inf2_Section1	scRNAseq_ra1_fibroblasts_CD34sublining_clusters	6.03384	inf2	Section1	RA1
inf3_Section2	scRNAseq_ra1_fibroblasts_CD34sublining_clusters	4.62772	inf3	Section2	RA1
inf4_Section3	scRNAseq_ra1_fibroblasts_CD34sublining_clusters	3.0441	inf4	Section3	RA1
inf5_Section4	scRNAseq_ra1_fibroblasts_CD34sublining_clusters	4.22562	inf5	Section4	RA1
rest_Section1	scRNAseq_ra1_fibroblasts_CD34sublining_clusters	5.65222	rest	Section1	RA1
rest_Section2	scRNAseq_ra1_fibroblasts_CD34sublining_clusters	5.45756	rest	Section2	RA1
rest_Section3	scRNAseq_ra1_fibroblasts_CD34sublining_clusters	5.15552	rest	Section3	RA1
rest_Section4	scRNAseq_ra1_fibroblasts_CD34sublining_clusters	5.77204	rest	Section4	RA1
inf1_Section1	scRNAseq_ra1_fibroblasts_DKK3sublining_clusters	2.29105	inf1	Section1	RA1
inf2_Section2	scRNAseq_ra1_fibroblasts_DKK3sublining_clusters	0.687243	inf2	Section2	RA1
inf3_Section3	scRNAseq_ra1_fibroblasts_DKK3sublining_clusters	1.75512	inf3	Section3	RA1
inf4_Section4	scRNAseq_ra1_fibroblasts_DKK3sublining_clusters	2.83003	inf4	Section4	RA1
inf5_Section1	scRNAseq_ra1_fibroblasts_DKK3sublining_clusters	0	inf5	Section1	RA1
inf1_Section2	scRNAseq_ra1_fibroblasts_DKK3sublining_clusters	2.3602	inf1	Section2	RA1
inf2_Section3	scRNAseq_ra1_fibroblasts_DKK3sublining_clusters	0	inf2	Section3	RA1
inf3_Section4	scRNAseq_ra1_fibroblasts_DKK3sublining_clusters	4.38418	inf3	Section4	RA1
inf4_Section1	scRNAseq_ra1_fibroblasts_DKK3sublining_clusters	3.47323	inf4	Section1	RA1
inf5_Section2	scRNAseq_ra1_fibroblasts_DKK3sublining_clusters	2.31378	inf5	Section2	RA1
inf1_Section3	scRNAseq_ra1_fibroblasts_DKK3sublining_clusters	4.25316	inf1	Section3	RA1
inf2_Section4	scRNAseq_ra1_fibroblasts_DKK3sublining_clusters	2.99091	inf2	Section4	RA1
inf3_Section1	scRNAseq_ra1_fibroblasts_DKK3sublining_clusters	4.98489	inf3	Section1	RA1
inf4_Section2	scRNAseq_ra1_fibroblasts_DKK3sublining_clusters	2.19646	inf4	Section2	RA1
inf5_Section3	scRNAseq_ra1_fibroblasts_DKK3sublining_clusters	5.41088	inf5	Section3	RA1
inf1_Section4	scRNAseq_ra1_fibroblasts_DKK3sublining_clusters	3.93786	inf1	Section4	RA1
inf2_Section1	scRNAseq_ra1_fibroblasts_DKK3sublining_clusters	0.822696	inf2	Section1	RA1
inf3_Section2	scRNAseq_ra1_fibroblasts_DKK3sublining_clusters	1.15427	inf3	Section2	RA1
inf4_Section3	scRNAseq_ra1_fibroblasts_DKK3sublining_clusters	1.92265	inf4	Section3	RA1
inf5_Section4	scRNAseq_ra1_fibroblasts_DKK3sublining_clusters	2.03648	inf5	Section4	RA1
rest_Section1	scRNAseq_ra1_fibroblasts_DKK3sublining_clusters	3.57353	rest	Section1	RA1
rest_Section2	scRNAseq_ra1_fibroblasts_DKK3sublining_clusters	3.60813	rest	Section2	RA1
rest_Section3	scRNAseq_ra1_fibroblasts_DKK3sublining_clusters	3.65703	rest	Section3	RA1
rest_Section4	scRNAseq_ra1_fibroblasts_DKK3sublining_clusters	3.82339	rest	Section4	RA1
inf1_Section1	scRNAseq_ra1_fibroblasts_HLADRAsublining_clusters	6.69299	inf1	Section1	RA1
inf2_Section2	scRNAseq_ra1_fibroblasts_HLADRAsublining_clusters	7.38365	inf2	Section2	RA1
inf3_Section3	scRNAseq_ra1_fibroblasts_HLADRAsublining_clusters	6.15302	inf3	Section3	RA1
inf4_Section4	scRNAseq_ra1_fibroblasts_HLADRAsublining_clusters	5.94478	inf4	Section4	RA1
inf5_Section1	scRNAseq_ra1_fibroblasts_HLADRAsublining_clusters	5.14674	inf5	Section1	RA1
inf1_Section2	scRNAseq_ra1_fibroblasts_HLADRAsublining_clusters	8.44442	inf1	Section2	RA1
inf2_Section3	scRNAseq_ra1_fibroblasts_HLADRAsublining_clusters	9.03837	inf2	Section3	RA1
inf3_Section4	scRNAseq_ra1_fibroblasts_HLADRAsublining_clusters	8.58892	inf3	Section4	RA1
inf4_Section1	scRNAseq_ra1_fibroblasts_HLADRAsublining_clusters	9.02909	inf4	Section1	RA1
inf5_Section2	scRNAseq_ra1_fibroblasts_HLADRAsublining_clusters	7.27102	inf5	Section2	RA1
inf1_Section3	scRNAseq_ra1_fibroblasts_HLADRAsublining_clusters	6.7219	inf1	Section3	RA1
inf2_Section4	scRNAseq_ra1_fibroblasts_HLADRAsublining_clusters	7.57282	inf2	Section4	RA1
inf3_Section1	scRNAseq_ra1_fibroblasts_HLADRAsublining_clusters	8.091	inf3	Section1	RA1
inf4_Section2	scRNAseq_ra1_fibroblasts_HLADRAsublining_clusters	8.19393	inf4	Section2	RA1
inf5_Section3	scRNAseq_ra1_fibroblasts_HLADRAsublining_clusters	7.01152	inf5	Section3	RA1
inf1_Section4	scRNAseq_ra1_fibroblasts_HLADRAsublining_clusters	7.31455	inf1	Section4	RA1
inf2_Section1	scRNAseq_ra1_fibroblasts_HLADRAsublining_clusters	7.81075	inf2	Section1	RA1
inf3_Section2	scRNAseq_ra1_fibroblasts_HLADRAsublining_clusters	8.61813	inf3	Section2	RA1
inf4_Section3	scRNAseq_ra1_fibroblasts_HLADRAsublining_clusters	6.91804	inf4	Section3	RA1
inf5_Section4	scRNAseq_ra1_fibroblasts_HLADRAsublining_clusters	7.57112	inf5	Section4	RA1
rest_Section1	scRNAseq_ra1_fibroblasts_HLADRAsublining_clusters	10.3547	rest	Section1	RA1
rest_Section2	scRNAseq_ra1_fibroblasts_HLADRAsublining_clusters	10.3664	rest	Section2	RA1
rest_Section3	scRNAseq_ra1_fibroblasts_HLADRAsublining_clusters	10.2609	rest	Section3	RA1
rest_Section4	scRNAseq_ra1_fibroblasts_HLADRAsublining_clusters	10.8847	rest	Section4	RA1
inf1_Section1	scRNAseq_ra1_macrophage_clusters	4.09235	inf1	Section1	RA1
inf2_Section2	scRNAseq_ra1_macrophage_clusters	4.22101	inf2	Section2	RA1
inf3_Section3	scRNAseq_ra1_macrophage_clusters	2.76883	inf3	Section3	RA1
inf4_Section4	scRNAseq_ra1_macrophage_clusters	3.55996	inf4	Section4	RA1
inf5_Section1	scRNAseq_ra1_macrophage_clusters	3.69607	inf5	Section1	RA1
inf1_Section2	scRNAseq_ra1_macrophage_clusters	5.41813	inf1	Section2	RA1
inf2_Section3	scRNAseq_ra1_macrophage_clusters	3.31737	inf2	Section3	RA1
inf3_Section4	scRNAseq_ra1_macrophage_clusters	5.00198	inf3	Section4	RA1
inf4_Section1	scRNAseq_ra1_macrophage_clusters	6.21437	inf4	Section1	RA1
inf5_Section2	scRNAseq_ra1_macrophage_clusters	5.23852	inf5	Section2	RA1
inf1_Section3	scRNAseq_ra1_macrophage_clusters	4.01472	inf1	Section3	RA1
inf2_Section4	scRNAseq_ra1_macrophage_clusters	7.30966	inf2	Section4	RA1
inf3_Section1	scRNAseq_ra1_macrophage_clusters	7.67717	inf3	Section1	RA1
inf4_Section2	scRNAseq_ra1_macrophage_clusters	6.79593	inf4	Section2	RA1
inf5_Section3	scRNAseq_ra1_macrophage_clusters	8.1585	inf5	Section3	RA1
inf1_Section4	scRNAseq_ra1_macrophage_clusters	5.37939	inf1	Section4	RA1
inf2_Section1	scRNAseq_ra1_macrophage_clusters	5.63314	inf2	Section1	RA1
inf3_Section2	scRNAseq_ra1_macrophage_clusters	5.02815	inf3	Section2	RA1
inf4_Section3	scRNAseq_ra1_macrophage_clusters	5.21477	inf4	Section3	RA1
inf5_Section4	scRNAseq_ra1_macrophage_clusters	6.28267	inf5	Section4	RA1
rest_Section1	scRNAseq_ra1_macrophage_clusters	10.1856	rest	Section1	RA1
rest_Section2	scRNAseq_ra1_macrophage_clusters	10.2254	rest	Section2	RA1
rest_Section3	scRNAseq_ra1_macrophage_clusters	9.96708	rest	Section3	RA1
rest_Section4	scRNAseq_ra1_macrophage_clusters	10.4261	rest	Section4	RA1
inf1_Section1	scRNAseq_ra1_mast_cells_clusters	6.49281	inf1	Section1	RA1
inf2_Section2	scRNAseq_ra1_mast_cells_clusters	5.73477	inf2	Section2	RA1
inf3_Section3	scRNAseq_ra1_mast_cells_clusters	8.01657	inf3	Section3	RA1
inf4_Section4	scRNAseq_ra1_mast_cells_clusters	6.748	inf4	Section4	RA1
inf5_Section1	scRNAseq_ra1_mast_cells_clusters	2.90722	inf5	Section1	RA1
inf1_Section2	scRNAseq_ra1_mast_cells_clusters	6.72221	inf1	Section2	RA1
inf2_Section3	scRNAseq_ra1_mast_cells_clusters	6.0578	inf2	Section3	RA1
inf3_Section4	scRNAseq_ra1_mast_cells_clusters	5.62643	inf3	Section4	RA1
inf4_Section1	scRNAseq_ra1_mast_cells_clusters	5.16783	inf4	Section1	RA1
inf5_Section2	scRNAseq_ra1_mast_cells_clusters	5.81936	inf5	Section2	RA1
inf1_Section3	scRNAseq_ra1_mast_cells_clusters	5.92477	inf1	Section3	RA1
inf2_Section4	scRNAseq_ra1_mast_cells_clusters	4.57886	inf2	Section4	RA1
inf3_Section1	scRNAseq_ra1_mast_cells_clusters	4.80391	inf3	Section1	RA1
inf4_Section2	scRNAseq_ra1_mast_cells_clusters	4.1564	inf4	Section2	RA1
inf5_Section3	scRNAseq_ra1_mast_cells_clusters	6.39552	inf5	Section3	RA1
inf1_Section4	scRNAseq_ra1_mast_cells_clusters	3.47639	inf1	Section4	RA1
inf2_Section1	scRNAseq_ra1_mast_cells_clusters	4.91923	inf2	Section1	RA1
inf3_Section2	scRNAseq_ra1_mast_cells_clusters	5.55682	inf3	Section2	RA1
inf4_Section3	scRNAseq_ra1_mast_cells_clusters	7.41195	inf4	Section3	RA1
inf5_Section4	scRNAseq_ra1_mast_cells_clusters	3.81511	inf5	Section4	RA1
rest_Section1	scRNAseq_ra1_mast_cells_clusters	5.09383	rest	Section1	RA1
rest_Section2	scRNAseq_ra1_mast_cells_clusters	5.06043	rest	Section2	RA1
rest_Section3	scRNAseq_ra1_mast_cells_clusters	5.77437	rest	Section3	RA1
rest_Section4	scRNAseq_ra1_mast_cells_clusters	4.70551	rest	Section4	RA1
inf1_Section1	scRNAseq_ra1_nk_cells_clusters	8.93496	inf1	Section1	RA1
inf2_Section2	scRNAseq_ra1_nk_cells_clusters	5.33277	inf2	Section2	RA1
inf3_Section3	scRNAseq_ra1_nk_cells_clusters	5.30385	inf3	Section3	RA1
inf4_Section4	scRNAseq_ra1_nk_cells_clusters	5.64709	inf4	Section4	RA1
inf5_Section1	scRNAseq_ra1_nk_cells_clusters	8.42538	inf5	Section1	RA1
inf1_Section2	scRNAseq_ra1_nk_cells_clusters	6.99887	inf1	Section2	RA1
inf2_Section3	scRNAseq_ra1_nk_cells_clusters	10.8403	inf2	Section3	RA1
inf3_Section4	scRNAseq_ra1_nk_cells_clusters	9.28639	inf3	Section4	RA1
inf4_Section1	scRNAseq_ra1_nk_cells_clusters	5.14835	inf4	Section1	RA1
inf5_Section2	scRNAseq_ra1_nk_cells_clusters	3.92982	inf5	Section2	RA1
inf1_Section3	scRNAseq_ra1_nk_cells_clusters	5.07588	inf1	Section3	RA1
inf2_Section4	scRNAseq_ra1_nk_cells_clusters	5.18945	inf2	Section4	RA1
inf3_Section1	scRNAseq_ra1_nk_cells_clusters	4.29227	inf3	Section1	RA1
inf4_Section2	scRNAseq_ra1_nk_cells_clusters	2.09472	inf4	Section2	RA1
inf5_Section3	scRNAseq_ra1_nk_cells_clusters	4.14784	inf5	Section3	RA1
inf1_Section4	scRNAseq_ra1_nk_cells_clusters	8.91318	inf1	Section4	RA1
inf2_Section1	scRNAseq_ra1_nk_cells_clusters	3.34204	inf2	Section1	RA1
inf3_Section2	scRNAseq_ra1_nk_cells_clusters	6.2184	inf3	Section2	RA1
inf4_Section3	scRNAseq_ra1_nk_cells_clusters	8.44644	inf4	Section3	RA1
inf5_Section4	scRNAseq_ra1_nk_cells_clusters	5.413	inf5	Section4	RA1
rest_Section1	scRNAseq_ra1_nk_cells_clusters	3.39829	rest	Section1	RA1
rest_Section2	scRNAseq_ra1_nk_cells_clusters	3.79493	rest	Section2	RA1
rest_Section3	scRNAseq_ra1_nk_cells_clusters	3.51333	rest	Section3	RA1
rest_Section4	scRNAseq_ra1_nk_cells_clusters	3.02094	rest	Section4	RA1
inf1_Section1	scRNAseq_ra1_plasma_cells_clusters	4.07086	inf1	Section1	RA1
inf2_Section2	scRNAseq_ra1_plasma_cells_clusters	4.92251	inf2	Section2	RA1
inf3_Section3	scRNAseq_ra1_plasma_cells_clusters	3.27324	inf3	Section3	RA1
inf4_Section4	scRNAseq_ra1_plasma_cells_clusters	5.04145	inf4	Section4	RA1
inf5_Section1	scRNAseq_ra1_plasma_cells_clusters	4.24681	inf5	Section1	RA1
inf1_Section2	scRNAseq_ra1_plasma_cells_clusters	7.18294	inf1	Section2	RA1
inf2_Section3	scRNAseq_ra1_plasma_cells_clusters	4.03147	inf2	Section3	RA1
inf3_Section4	scRNAseq_ra1_plasma_cells_clusters	6.65135	inf3	Section4	RA1
inf4_Section1	scRNAseq_ra1_plasma_cells_clusters	6.81007	inf4	Section1	RA1
inf5_Section2	scRNAseq_ra1_plasma_cells_clusters	7.61215	inf5	Section2	RA1
inf1_Section3	scRNAseq_ra1_plasma_cells_clusters	4.23901	inf1	Section3	RA1
inf2_Section4	scRNAseq_ra1_plasma_cells_clusters	7.72739	inf2	Section4	RA1
inf3_Section1	scRNAseq_ra1_plasma_cells_clusters	8.44944	inf3	Section1	RA1
inf4_Section2	scRNAseq_ra1_plasma_cells_clusters	9.59835	inf4	Section2	RA1
inf5_Section3	scRNAseq_ra1_plasma_cells_clusters	8.84366	inf5	Section3	RA1
inf1_Section4	scRNAseq_ra1_plasma_cells_clusters	7.7563	inf1	Section4	RA1
inf2_Section1	scRNAseq_ra1_plasma_cells_clusters	10.8844	inf2	Section1	RA1
inf3_Section2	scRNAseq_ra1_plasma_cells_clusters	10.1823	inf3	Section2	RA1
inf4_Section3	scRNAseq_ra1_plasma_cells_clusters	11.8643	inf4	Section3	RA1
inf5_Section4	scRNAseq_ra1_plasma_cells_clusters	9.72708	inf5	Section4	RA1
rest_Section1	scRNAseq_ra1_plasma_cells_clusters	5.3007	rest	Section1	RA1
rest_Section2	scRNAseq_ra1_plasma_cells_clusters	5.62197	rest	Section2	RA1
rest_Section3	scRNAseq_ra1_plasma_cells_clusters	4.98809	rest	Section3	RA1
rest_Section4	scRNAseq_ra1_plasma_cells_clusters	5.09044	rest	Section4	RA1
inf1_Section1	scRNAseq_ra1_platelets_clusters	4.65657	inf1	Section1	RA1
inf2_Section2	scRNAseq_ra1_platelets_clusters	3.85259	inf2	Section2	RA1
inf3_Section3	scRNAseq_ra1_platelets_clusters	2.93511	inf3	Section3	RA1
inf4_Section4	scRNAseq_ra1_platelets_clusters	3.90723	inf4	Section4	RA1
inf5_Section1	scRNAseq_ra1_platelets_clusters	6.22741	inf5	Section1	RA1
inf1_Section2	scRNAseq_ra1_platelets_clusters	4.60906	inf1	Section2	RA1
inf2_Section3	scRNAseq_ra1_platelets_clusters	5.3229	inf2	Section3	RA1
inf3_Section4	scRNAseq_ra1_platelets_clusters	2.36414	inf3	Section4	RA1
inf4_Section1	scRNAseq_ra1_platelets_clusters	4.0052	inf4	Section1	RA1
inf5_Section2	scRNAseq_ra1_platelets_clusters	3.79949	inf5	Section2	RA1
inf1_Section3	scRNAseq_ra1_platelets_clusters	2.75455	inf1	Section3	RA1
inf2_Section4	scRNAseq_ra1_platelets_clusters	3.1953	inf2	Section4	RA1
inf3_Section1	scRNAseq_ra1_platelets_clusters	7.42564	inf3	Section1	RA1
inf4_Section2	scRNAseq_ra1_platelets_clusters	8.4566	inf4	Section2	RA1
inf5_Section3	scRNAseq_ra1_platelets_clusters	6.81349	inf5	Section3	RA1
inf1_Section4	scRNAseq_ra1_platelets_clusters	4.05263	inf1	Section4	RA1
inf2_Section1	scRNAseq_ra1_platelets_clusters	5.65583	inf2	Section1	RA1
inf3_Section2	scRNAseq_ra1_platelets_clusters	2.12845	inf3	Section2	RA1
inf4_Section3	scRNAseq_ra1_platelets_clusters	2.98495	inf4	Section3	RA1
inf5_Section4	scRNAseq_ra1_platelets_clusters	6.92805	inf5	Section4	RA1
rest_Section1	scRNAseq_ra1_platelets_clusters	5.26305	rest	Section1	RA1
rest_Section2	scRNAseq_ra1_platelets_clusters	4.93325	rest	Section2	RA1
rest_Section3	scRNAseq_ra1_platelets_clusters	4.97778	rest	Section3	RA1
rest_Section4	scRNAseq_ra1_platelets_clusters	5.20487	rest	Section4	RA1
inf1_Section1	scRNAseq_ra1_tph_cells_clusters	9.32286	inf1	Section1	RA1
inf2_Section2	scRNAseq_ra1_tph_cells_clusters	9.77554	inf2	Section2	RA1
inf3_Section3	scRNAseq_ra1_tph_cells_clusters	11.6949	inf3	Section3	RA1
inf4_Section4	scRNAseq_ra1_tph_cells_clusters	9.32682	inf4	Section4	RA1
inf5_Section1	scRNAseq_ra1_tph_cells_clusters	13.889	inf5	Section1	RA1
inf1_Section2	scRNAseq_ra1_tph_cells_clusters	6.66033	inf1	Section2	RA1
inf2_Section3	scRNAseq_ra1_tph_cells_clusters	9.77943	inf2	Section3	RA1
inf3_Section4	scRNAseq_ra1_tph_cells_clusters	7.88249	inf3	Section4	RA1
inf4_Section1	scRNAseq_ra1_tph_cells_clusters	5.243	inf4	Section1	RA1
inf5_Section2	scRNAseq_ra1_tph_cells_clusters	6.65021	inf5	Section2	RA1
inf1_Section3	scRNAseq_ra1_tph_cells_clusters	9.68034	inf1	Section3	RA1
inf2_Section4	scRNAseq_ra1_tph_cells_clusters	6.44465	inf2	Section4	RA1
inf3_Section1	scRNAseq_ra1_tph_cells_clusters	3.81724	inf3	Section1	RA1
inf4_Section2	scRNAseq_ra1_tph_cells_clusters	3.89984	inf4	Section2	RA1
inf5_Section3	scRNAseq_ra1_tph_cells_clusters	2.34379	inf5	Section3	RA1
inf1_Section4	scRNAseq_ra1_tph_cells_clusters	9.43493	inf1	Section4	RA1
inf2_Section1	scRNAseq_ra1_tph_cells_clusters	5.98682	inf2	Section1	RA1
inf3_Section2	scRNAseq_ra1_tph_cells_clusters	6.13998	inf3	Section2	RA1
inf4_Section3	scRNAseq_ra1_tph_cells_clusters	6.05966	inf4	Section3	RA1
inf5_Section4	scRNAseq_ra1_tph_cells_clusters	4.23767	inf5	Section4	RA1
rest_Section1	scRNAseq_ra1_tph_cells_clusters	3.48844	rest	Section1	RA1
rest_Section2	scRNAseq_ra1_tph_cells_clusters	3.50829	rest	Section2	RA1
rest_Section3	scRNAseq_ra1_tph_cells_clusters	3.81378	rest	Section3	RA1
rest_Section4	scRNAseq_ra1_tph_cells_clusters	3.23212	rest	Section4	RA1

## Sheet: RA2
name	ct	Avg	inf	section	sample
inf1_Section1	scRNAseq_ra2_b_cells_clusters	8.48892	inf1	Section1	RA2
inf2_Section2	scRNAseq_ra2_b_cells_clusters	7.52374	inf2	Section2	RA2
inf3_Section3	scRNAseq_ra2_b_cells_clusters	8.00592	inf3	Section3	RA2
inf4_Section4	scRNAseq_ra2_b_cells_clusters	8.16362	inf4	Section4	RA2
inf5_Section5	scRNAseq_ra2_b_cells_clusters	8.16548	inf5	Section5	RA2
inf6_Section6	scRNAseq_ra2_b_cells_clusters	8.6453	inf6	Section6	RA2
inf1_Section7	scRNAseq_ra2_b_cells_clusters	8.22961	inf1	Section7	RA2
inf2_Section1	scRNAseq_ra2_b_cells_clusters	8.05231	inf2	Section1	RA2
inf3_Section2	scRNAseq_ra2_b_cells_clusters	8.03409	inf3	Section2	RA2
inf4_Section3	scRNAseq_ra2_b_cells_clusters	7.47387	inf4	Section3	RA2
inf5_Section4	scRNAseq_ra2_b_cells_clusters	7.67332	inf5	Section4	RA2
inf6_Section5	scRNAseq_ra2_b_cells_clusters	8.21339	inf6	Section5	RA2
inf1_Section6	scRNAseq_ra2_b_cells_clusters	8.46731	inf1	Section6	RA2
inf2_Section7	scRNAseq_ra2_b_cells_clusters	8.73659	inf2	Section7	RA2
inf3_Section1	scRNAseq_ra2_b_cells_clusters	6.71832	inf3	Section1	RA2
inf4_Section2	scRNAseq_ra2_b_cells_clusters	6.90209	inf4	Section2	RA2
inf5_Section3	scRNAseq_ra2_b_cells_clusters	7.40209	inf5	Section3	RA2
inf6_Section4	scRNAseq_ra2_b_cells_clusters	7.61089	inf6	Section4	RA2
inf1_Section5	scRNAseq_ra2_b_cells_clusters	7.31724	inf1	Section5	RA2
inf2_Section6	scRNAseq_ra2_b_cells_clusters	7.69601	inf2	Section6	RA2
inf3_Section7	scRNAseq_ra2_b_cells_clusters	8.10931	inf3	Section7	RA2
inf4_Section1	scRNAseq_ra2_b_cells_clusters	9.66742	inf4	Section1	RA2
inf5_Section2	scRNAseq_ra2_b_cells_clusters	10.0345	inf5	Section2	RA2
inf6_Section3	scRNAseq_ra2_b_cells_clusters	9.91875	inf6	Section3	RA2
inf1_Section4	scRNAseq_ra2_b_cells_clusters	9.64443	inf1	Section4	RA2
inf2_Section5	scRNAseq_ra2_b_cells_clusters	9.31531	inf2	Section5	RA2
inf3_Section6	scRNAseq_ra2_b_cells_clusters	9.48346	inf3	Section6	RA2
inf4_Section7	scRNAseq_ra2_b_cells_clusters	10.3982	inf4	Section7	RA2
inf5_Section1	scRNAseq_ra2_b_cells_clusters	6.28345	inf5	Section1	RA2
inf6_Section2	scRNAseq_ra2_b_cells_clusters	7.87004	inf6	Section2	RA2
inf1_Section3	scRNAseq_ra2_b_cells_clusters	7.7364	inf1	Section3	RA2
inf2_Section4	scRNAseq_ra2_b_cells_clusters	7.66431	inf2	Section4	RA2
inf3_Section5	scRNAseq_ra2_b_cells_clusters	8.20647	inf3	Section5	RA2
inf4_Section6	scRNAseq_ra2_b_cells_clusters	7.35743	inf4	Section6	RA2
inf5_Section7	scRNAseq_ra2_b_cells_clusters	7.90901	inf5	Section7	RA2
inf6_Section1	scRNAseq_ra2_b_cells_clusters	8.44511	inf6	Section1	RA2
inf1_Section2	scRNAseq_ra2_b_cells_clusters	8.40047	inf1	Section2	RA2
inf2_Section3	scRNAseq_ra2_b_cells_clusters	8.04395	inf2	Section3	RA2
inf3_Section4	scRNAseq_ra2_b_cells_clusters	7.94371	inf3	Section4	RA2
inf4_Section5	scRNAseq_ra2_b_cells_clusters	8.18061	inf4	Section5	RA2
inf5_Section6	scRNAseq_ra2_b_cells_clusters	8.42677	inf5	Section6	RA2
inf6_Section7	scRNAseq_ra2_b_cells_clusters	8.12751	inf6	Section7	RA2
rest_Section1	scRNAseq_ra2_b_cells_clusters	6.07502	rest	Section1	RA2
rest_Section2	scRNAseq_ra2_b_cells_clusters	5.9424	rest	Section2	RA2
rest_Section3	scRNAseq_ra2_b_cells_clusters	6.37268	rest	Section3	RA2
rest_Section4	scRNAseq_ra2_b_cells_clusters	6.0887	rest	Section4	RA2
rest_Section5	scRNAseq_ra2_b_cells_clusters	6.16799	rest	Section5	RA2
rest_Section6	scRNAseq_ra2_b_cells_clusters	5.88122	rest	Section6	RA2
rest_Section7	scRNAseq_ra2_b_cells_clusters	6.29821	rest	Section7	RA2
inf1_Section1	scRNAseq_ra2_cd4_tcells_clusters	10.3209	inf1	Section1	RA2
inf2_Section2	scRNAseq_ra2_cd4_tcells_clusters	10.1219	inf2	Section2	RA2
inf3_Section3	scRNAseq_ra2_cd4_tcells_clusters	10.5033	inf3	Section3	RA2
inf4_Section4	scRNAseq_ra2_cd4_tcells_clusters	10.1565	inf4	Section4	RA2
inf5_Section5	scRNAseq_ra2_cd4_tcells_clusters	9.88813	inf5	Section5	RA2
inf6_Section6	scRNAseq_ra2_cd4_tcells_clusters	9.97275	inf6	Section6	RA2
inf1_Section7	scRNAseq_ra2_cd4_tcells_clusters	10.404	inf1	Section7	RA2
inf2_Section1	scRNAseq_ra2_cd4_tcells_clusters	8.74066	inf2	Section1	RA2
inf3_Section2	scRNAseq_ra2_cd4_tcells_clusters	8.89388	inf3	Section2	RA2
inf4_Section3	scRNAseq_ra2_cd4_tcells_clusters	8.59796	inf4	Section3	RA2
inf5_Section4	scRNAseq_ra2_cd4_tcells_clusters	7.98178	inf5	Section4	RA2
inf6_Section5	scRNAseq_ra2_cd4_tcells_clusters	8.24945	inf6	Section5	RA2
inf1_Section6	scRNAseq_ra2_cd4_tcells_clusters	8.36615	inf1	Section6	RA2
inf2_Section7	scRNAseq_ra2_cd4_tcells_clusters	8.41659	inf2	Section7	RA2
inf3_Section1	scRNAseq_ra2_cd4_tcells_clusters	6.99723	inf3	Section1	RA2
inf4_Section2	scRNAseq_ra2_cd4_tcells_clusters	6.83423	inf4	Section2	RA2
inf5_Section3	scRNAseq_ra2_cd4_tcells_clusters	7.48905	inf5	Section3	RA2
inf6_Section4	scRNAseq_ra2_cd4_tcells_clusters	7.7199	inf6	Section4	RA2
inf1_Section5	scRNAseq_ra2_cd4_tcells_clusters	8.08637	inf1	Section5	RA2
inf2_Section6	scRNAseq_ra2_cd4_tcells_clusters	7.6316	inf2	Section6	RA2
inf3_Section7	scRNAseq_ra2_cd4_tcells_clusters	6.55035	inf3	Section7	RA2
inf4_Section1	scRNAseq_ra2_cd4_tcells_clusters	8.3843	inf4	Section1	RA2
inf5_Section2	scRNAseq_ra2_cd4_tcells_clusters	7.85588	inf5	Section2	RA2
inf6_Section3	scRNAseq_ra2_cd4_tcells_clusters	7.96012	inf6	Section3	RA2
inf1_Section4	scRNAseq_ra2_cd4_tcells_clusters	8.21661	inf1	Section4	RA2
inf2_Section5	scRNAseq_ra2_cd4_tcells_clusters	7.51415	inf2	Section5	RA2
inf3_Section6	scRNAseq_ra2_cd4_tcells_clusters	8.05872	inf3	Section6	RA2
inf4_Section7	scRNAseq_ra2_cd4_tcells_clusters	8.02121	inf4	Section7	RA2
inf5_Section1	scRNAseq_ra2_cd4_tcells_clusters	6.94128	inf5	Section1	RA2
inf6_Section2	scRNAseq_ra2_cd4_tcells_clusters	6.85597	inf6	Section2	RA2
inf1_Section3	scRNAseq_ra2_cd4_tcells_clusters	8.33794	inf1	Section3	RA2
inf2_Section4	scRNAseq_ra2_cd4_tcells_clusters	9.03727	inf2	Section4	RA2
inf3_Section5	scRNAseq_ra2_cd4_tcells_clusters	8.47517	inf3	Section5	RA2
inf4_Section6	scRNAseq_ra2_cd4_tcells_clusters	8.91535	inf4	Section6	RA2
inf5_Section7	scRNAseq_ra2_cd4_tcells_clusters	7.77629	inf5	Section7	RA2
inf6_Section1	scRNAseq_ra2_cd4_tcells_clusters	8.78358	inf6	Section1	RA2
inf1_Section2	scRNAseq_ra2_cd4_tcells_clusters	8.6789	inf1	Section2	RA2
inf2_Section3	scRNAseq_ra2_cd4_tcells_clusters	9.66529	inf2	Section3	RA2
inf3_Section4	scRNAseq_ra2_cd4_tcells_clusters	8.67784	inf3	Section4	RA2
inf4_Section5	scRNAseq_ra2_cd4_tcells_clusters	9.03294	inf4	Section5	RA2
inf5_Section6	scRNAseq_ra2_cd4_tcells_clusters	9.42368	inf5	Section6	RA2
inf6_Section7	scRNAseq_ra2_cd4_tcells_clusters	8.23647	inf6	Section7	RA2
rest_Section1	scRNAseq_ra2_cd4_tcells_clusters	6.56125	rest	Section1	RA2
rest_Section2	scRNAseq_ra2_cd4_tcells_clusters	6.81144	rest	Section2	RA2
rest_Section3	scRNAseq_ra2_cd4_tcells_clusters	6.90758	rest	Section3	RA2
rest_Section4	scRNAseq_ra2_cd4_tcells_clusters	6.5023	rest	Section4	RA2
rest_Section5	scRNAseq_ra2_cd4_tcells_clusters	6.55268	rest	Section5	RA2
rest_Section6	scRNAseq_ra2_cd4_tcells_clusters	6.53614	rest	Section6	RA2
rest_Section7	scRNAseq_ra2_cd4_tcells_clusters	6.73294	rest	Section7	RA2
inf1_Section1	scRNAseq_ra2_cd8_tcells_clusters	10.0681	inf1	Section1	RA2
inf2_Section2	scRNAseq_ra2_cd8_tcells_clusters	9.23532	inf2	Section2	RA2
inf3_Section3	scRNAseq_ra2_cd8_tcells_clusters	9.566	inf3	Section3	RA2
inf4_Section4	scRNAseq_ra2_cd8_tcells_clusters	9.43861	inf4	Section4	RA2
inf5_Section5	scRNAseq_ra2_cd8_tcells_clusters	9.42797	inf5	Section5	RA2
inf6_Section6	scRNAseq_ra2_cd8_tcells_clusters	9.51917	inf6	Section6	RA2
inf1_Section7	scRNAseq_ra2_cd8_tcells_clusters	9.93412	inf1	Section7	RA2
inf2_Section1	scRNAseq_ra2_cd8_tcells_clusters	7.90569	inf2	Section1	RA2
inf3_Section2	scRNAseq_ra2_cd8_tcells_clusters	8.24964	inf3	Section2	RA2
inf4_Section3	scRNAseq_ra2_cd8_tcells_clusters	7.98074	inf4	Section3	RA2
inf5_Section4	scRNAseq_ra2_cd8_tcells_clusters	7.85008	inf5	Section4	RA2
inf6_Section5	scRNAseq_ra2_cd8_tcells_clusters	8.02104	inf6	Section5	RA2
inf1_Section6	scRNAseq_ra2_cd8_tcells_clusters	7.59455	inf1	Section6	RA2
inf2_Section7	scRNAseq_ra2_cd8_tcells_clusters	7.86806	inf2	Section7	RA2
inf3_Section1	scRNAseq_ra2_cd8_tcells_clusters	6.73556	inf3	Section1	RA2
inf4_Section2	scRNAseq_ra2_cd8_tcells_clusters	7.39599	inf4	Section2	RA2
inf5_Section3	scRNAseq_ra2_cd8_tcells_clusters	6.48747	inf5	Section3	RA2
inf6_Section4	scRNAseq_ra2_cd8_tcells_clusters	7.67657	inf6	Section4	RA2
inf1_Section5	scRNAseq_ra2_cd8_tcells_clusters	8.11101	inf1	Section5	RA2
inf2_Section6	scRNAseq_ra2_cd8_tcells_clusters	7.62735	inf2	Section6	RA2
inf3_Section7	scRNAseq_ra2_cd8_tcells_clusters	7.37249	inf3	Section7	RA2
inf4_Section1	scRNAseq_ra2_cd8_tcells_clusters	7.03359	inf4	Section1	RA2
inf5_Section2	scRNAseq_ra2_cd8_tcells_clusters	7.35938	inf5	Section2	RA2
inf6_Section3	scRNAseq_ra2_cd8_tcells_clusters	7.21466	inf6	Section3	RA2
inf1_Section4	scRNAseq_ra2_cd8_tcells_clusters	7.73498	inf1	Section4	RA2
inf2_Section5	scRNAseq_ra2_cd8_tcells_clusters	7.5774	inf2	Section5	RA2
inf3_Section6	scRNAseq_ra2_cd8_tcells_clusters	8.10203	inf3	Section6	RA2
inf4_Section7	scRNAseq_ra2_cd8_tcells_clusters	6.84466	inf4	Section7	RA2
inf5_Section1	scRNAseq_ra2_cd8_tcells_clusters	7.90634	inf5	Section1	RA2
inf6_Section2	scRNAseq_ra2_cd8_tcells_clusters	8.76668	inf6	Section2	RA2
inf1_Section3	scRNAseq_ra2_cd8_tcells_clusters	7.70235	inf1	Section3	RA2
inf2_Section4	scRNAseq_ra2_cd8_tcells_clusters	7.90961	inf2	Section4	RA2
inf3_Section5	scRNAseq_ra2_cd8_tcells_clusters	8.28469	inf3	Section5	RA2
inf4_Section6	scRNAseq_ra2_cd8_tcells_clusters	8.04719	inf4	Section6	RA2
inf5_Section7	scRNAseq_ra2_cd8_tcells_clusters	8.28786	inf5	Section7	RA2
inf6_Section1	scRNAseq_ra2_cd8_tcells_clusters	8.77088	inf6	Section1	RA2
inf1_Section2	scRNAseq_ra2_cd8_tcells_clusters	8.6763	inf1	Section2	RA2
inf2_Section3	scRNAseq_ra2_cd8_tcells_clusters	8.6676	inf2	Section3	RA2
inf3_Section4	scRNAseq_ra2_cd8_tcells_clusters	8.58837	inf3	Section4	RA2
inf4_Section5	scRNAseq_ra2_cd8_tcells_clusters	9.4915	inf4	Section5	RA2
inf5_Section6	scRNAseq_ra2_cd8_tcells_clusters	8.73162	inf5	Section6	RA2
inf6_Section7	scRNAseq_ra2_cd8_tcells_clusters	8.2313	inf6	Section7	RA2
rest_Section1	scRNAseq_ra2_cd8_tcells_clusters	5.96754	rest	Section1	RA2
rest_Section2	scRNAseq_ra2_cd8_tcells_clusters	6.12359	rest	Section2	RA2
rest_Section3	scRNAseq_ra2_cd8_tcells_clusters	6.24534	rest	Section3	RA2
rest_Section4	scRNAseq_ra2_cd8_tcells_clusters	6.20391	rest	Section4	RA2
rest_Section5	scRNAseq_ra2_cd8_tcells_clusters	6.56087	rest	Section5	RA2
rest_Section6	scRNAseq_ra2_cd8_tcells_clusters	6.19563	rest	Section6	RA2
rest_Section7	scRNAseq_ra2_cd8_tcells_clusters	6.41575	rest	Section7	RA2
inf1_Section1	scRNAseq_ra2_dendritic_cells_clusters	6.42688	inf1	Section1	RA2
inf2_Section2	scRNAseq_ra2_dendritic_cells_clusters	6.55065	inf2	Section2	RA2
inf3_Section3	scRNAseq_ra2_dendritic_cells_clusters	6.94438	inf3	Section3	RA2
inf4_Section4	scRNAseq_ra2_dendritic_cells_clusters	6.71712	inf4	Section4	RA2
inf5_Section5	scRNAseq_ra2_dendritic_cells_clusters	6.65212	inf5	Section5	RA2
inf6_Section6	scRNAseq_ra2_dendritic_cells_clusters	6.66716	inf6	Section6	RA2
inf1_Section7	scRNAseq_ra2_dendritic_cells_clusters	6.58495	inf1	Section7	RA2
inf2_Section1	scRNAseq_ra2_dendritic_cells_clusters	7.00213	inf2	Section1	RA2
inf3_Section2	scRNAseq_ra2_dendritic_cells_clusters	6.5742	inf3	Section2	RA2
inf4_Section3	scRNAseq_ra2_dendritic_cells_clusters	7.40408	inf4	Section3	RA2
inf5_Section4	scRNAseq_ra2_dendritic_cells_clusters	6.97892	inf5	Section4	RA2
inf6_Section5	scRNAseq_ra2_dendritic_cells_clusters	6.97962	inf6	Section5	RA2
inf1_Section6	scRNAseq_ra2_dendritic_cells_clusters	6.96039	inf1	Section6	RA2
inf2_Section7	scRNAseq_ra2_dendritic_cells_clusters	7.2595	inf2	Section7	RA2
inf3_Section1	scRNAseq_ra2_dendritic_cells_clusters	6.82117	inf3	Section1	RA2
inf4_Section2	scRNAseq_ra2_dendritic_cells_clusters	6.90039	inf4	Section2	RA2
inf5_Section3	scRNAseq_ra2_dendritic_cells_clusters	7.86971	inf5	Section3	RA2
inf6_Section4	scRNAseq_ra2_dendritic_cells_clusters	7.61746	inf6	Section4	RA2
inf1_Section5	scRNAseq_ra2_dendritic_cells_clusters	7.15656	inf1	Section5	RA2
inf2_Section6	scRNAseq_ra2_dendritic_cells_clusters	7.44649	inf2	Section6	RA2
inf3_Section7	scRNAseq_ra2_dendritic_cells_clusters	8.3126	inf3	Section7	RA2
inf4_Section1	scRNAseq_ra2_dendritic_cells_clusters	6.97416	inf4	Section1	RA2
inf5_Section2	scRNAseq_ra2_dendritic_cells_clusters	7.54079	inf5	Section2	RA2
inf6_Section3	scRNAseq_ra2_dendritic_cells_clusters	6.67998	inf6	Section3	RA2
inf1_Section4	scRNAseq_ra2_dendritic_cells_clusters	6.61561	inf1	Section4	RA2
inf2_Section5	scRNAseq_ra2_dendritic_cells_clusters	6.63542	inf2	Section5	RA2
inf3_Section6	scRNAseq_ra2_dendritic_cells_clusters	6.76959	inf3	Section6	RA2
inf4_Section7	scRNAseq_ra2_dendritic_cells_clusters	8.30851	inf4	Section7	RA2
inf5_Section1	scRNAseq_ra2_dendritic_cells_clusters	6.76223	inf5	Section1	RA2
inf6_Section2	scRNAseq_ra2_dendritic_cells_clusters	7.59209	inf6	Section2	RA2
inf1_Section3	scRNAseq_ra2_dendritic_cells_clusters	6.9089	inf1	Section3	RA2
inf2_Section4	scRNAseq_ra2_dendritic_cells_clusters	7.03002	inf2	Section4	RA2
inf3_Section5	scRNAseq_ra2_dendritic_cells_clusters	6.61893	inf3	Section5	RA2
inf4_Section6	scRNAseq_ra2_dendritic_cells_clusters	7.48811	inf4	Section6	RA2
inf5_Section7	scRNAseq_ra2_dendritic_cells_clusters	6.87512	inf5	Section7	RA2
inf6_Section1	scRNAseq_ra2_dendritic_cells_clusters	7.19981	inf6	Section1	RA2
inf1_Section2	scRNAseq_ra2_dendritic_cells_clusters	6.98179	inf1	Section2	RA2
inf2_Section3	scRNAseq_ra2_dendritic_cells_clusters	6.98803	inf2	Section3	RA2
inf3_Section4	scRNAseq_ra2_dendritic_cells_clusters	7.0711	inf3	Section4	RA2
inf4_Section5	scRNAseq_ra2_dendritic_cells_clusters	6.8524	inf4	Section5	RA2
inf5_Section6	scRNAseq_ra2_dendritic_cells_clusters	6.74013	inf5	Section6	RA2
inf6_Section7	scRNAseq_ra2_dendritic_cells_clusters	7.18202	inf6	Section7	RA2
rest_Section1	scRNAseq_ra2_dendritic_cells_clusters	6.95075	rest	Section1	RA2
rest_Section2	scRNAseq_ra2_dendritic_cells_clusters	6.9274	rest	Section2	RA2
rest_Section3	scRNAseq_ra2_dendritic_cells_clusters	7.46264	rest	Section3	RA2
rest_Section4	scRNAseq_ra2_dendritic_cells_clusters	7.31617	rest	Section4	RA2
rest_Section5	scRNAseq_ra2_dendritic_cells_clusters	7.13075	rest	Section5	RA2
rest_Section6	scRNAseq_ra2_dendritic_cells_clusters	6.99179	rest	Section6	RA2
rest_Section7	scRNAseq_ra2_dendritic_cells_clusters	7.09891	rest	Section7	RA2
inf1_Section1	scRNAseq_ra2_fibro1_cd55_clusters	2.44218	inf1	Section1	RA2
inf2_Section2	scRNAseq_ra2_fibro1_cd55_clusters	2.71279	inf2	Section2	RA2
inf3_Section3	scRNAseq_ra2_fibro1_cd55_clusters	2.2665	inf3	Section3	RA2
inf4_Section4	scRNAseq_ra2_fibro1_cd55_clusters	2.4862	inf4	Section4	RA2
inf5_Section5	scRNAseq_ra2_fibro1_cd55_clusters	2.67422	inf5	Section5	RA2
inf6_Section6	scRNAseq_ra2_fibro1_cd55_clusters	2.51891	inf6	Section6	RA2
inf1_Section7	scRNAseq_ra2_fibro1_cd55_clusters	2.21142	inf1	Section7	RA2
inf2_Section1	scRNAseq_ra2_fibro1_cd55_clusters	2.71358	inf2	Section1	RA2
inf3_Section2	scRNAseq_ra2_fibro1_cd55_clusters	2.37206	inf3	Section2	RA2
inf4_Section3	scRNAseq_ra2_fibro1_cd55_clusters	2.50762	inf4	Section3	RA2
inf5_Section4	scRNAseq_ra2_fibro1_cd55_clusters	2.83395	inf5	Section4	RA2
inf6_Section5	scRNAseq_ra2_fibro1_cd55_clusters	2.65566	inf6	Section5	RA2
inf1_Section6	scRNAseq_ra2_fibro1_cd55_clusters	3.00688	inf1	Section6	RA2
inf2_Section7	scRNAseq_ra2_fibro1_cd55_clusters	2.49906	inf2	Section7	RA2
inf3_Section1	scRNAseq_ra2_fibro1_cd55_clusters	2.1214	inf3	Section1	RA2
inf4_Section2	scRNAseq_ra2_fibro1_cd55_clusters	2.08776	inf4	Section2	RA2
inf5_Section3	scRNAseq_ra2_fibro1_cd55_clusters	1.97965	inf5	Section3	RA2
inf6_Section4	scRNAseq_ra2_fibro1_cd55_clusters	1.86996	inf6	Section4	RA2
inf1_Section5	scRNAseq_ra2_fibro1_cd55_clusters	1.84071	inf1	Section5	RA2
inf2_Section6	scRNAseq_ra2_fibro1_cd55_clusters	2.14802	inf2	Section6	RA2
inf3_Section7	scRNAseq_ra2_fibro1_cd55_clusters	2.1504	inf3	Section7	RA2
inf4_Section1	scRNAseq_ra2_fibro1_cd55_clusters	2.20002	inf4	Section1	RA2
inf5_Section2	scRNAseq_ra2_fibro1_cd55_clusters	1.80671	inf5	Section2	RA2
inf6_Section3	scRNAseq_ra2_fibro1_cd55_clusters	2.14253	inf6	Section3	RA2
inf1_Section4	scRNAseq_ra2_fibro1_cd55_clusters	1.8515	inf1	Section4	RA2
inf2_Section5	scRNAseq_ra2_fibro1_cd55_clusters	2.37738	inf2	Section5	RA2
inf3_Section6	scRNAseq_ra2_fibro1_cd55_clusters	2.37847	inf3	Section6	RA2
inf4_Section7	scRNAseq_ra2_fibro1_cd55_clusters	2.32705	inf4	Section7	RA2
inf5_Section1	scRNAseq_ra2_fibro1_cd55_clusters	1.88109	inf5	Section1	RA2
inf6_Section2	scRNAseq_ra2_fibro1_cd55_clusters	1.76272	inf6	Section2	RA2
inf1_Section3	scRNAseq_ra2_fibro1_cd55_clusters	2.22022	inf1	Section3	RA2
inf2_Section4	scRNAseq_ra2_fibro1_cd55_clusters	2.31255	inf2	Section4	RA2
inf3_Section5	scRNAseq_ra2_fibro1_cd55_clusters	2.02695	inf3	Section5	RA2
inf4_Section6	scRNAseq_ra2_fibro1_cd55_clusters	2.28724	inf4	Section6	RA2
inf5_Section7	scRNAseq_ra2_fibro1_cd55_clusters	2.05397	inf5	Section7	RA2
inf6_Section1	scRNAseq_ra2_fibro1_cd55_clusters	1.96704	inf6	Section1	RA2
inf1_Section2	scRNAseq_ra2_fibro1_cd55_clusters	2.32037	inf1	Section2	RA2
inf2_Section3	scRNAseq_ra2_fibro1_cd55_clusters	2.03682	inf2	Section3	RA2
inf3_Section4	scRNAseq_ra2_fibro1_cd55_clusters	2.13486	inf3	Section4	RA2
inf4_Section5	scRNAseq_ra2_fibro1_cd55_clusters	2.14986	inf4	Section5	RA2
inf5_Section6	scRNAseq_ra2_fibro1_cd55_clusters	1.96643	inf5	Section6	RA2
inf6_Section7	scRNAseq_ra2_fibro1_cd55_clusters	2.35493	inf6	Section7	RA2
rest_Section1	scRNAseq_ra2_fibro1_cd55_clusters	3.42828	rest	Section1	RA2
rest_Section2	scRNAseq_ra2_fibro1_cd55_clusters	3.39298	rest	Section2	RA2
rest_Section3	scRNAseq_ra2_fibro1_cd55_clusters	3.24639	rest	Section3	RA2
rest_Section4	scRNAseq_ra2_fibro1_cd55_clusters	3.15829	rest	Section4	RA2
rest_Section5	scRNAseq_ra2_fibro1_cd55_clusters	3.29427	rest	Section5	RA2
rest_Section6	scRNAseq_ra2_fibro1_cd55_clusters	3.78041	rest	Section6	RA2
rest_Section7	scRNAseq_ra2_fibro1_cd55_clusters	3.50056	rest	Section7	RA2
inf1_Section1	scRNAseq_ra2_fibro2a_thy1_clusters	3.91023	inf1	Section1	RA2
inf2_Section2	scRNAseq_ra2_fibro2a_thy1_clusters	4.09342	inf2	Section2	RA2
inf3_Section3	scRNAseq_ra2_fibro2a_thy1_clusters	3.68708	inf3	Section3	RA2
inf4_Section4	scRNAseq_ra2_fibro2a_thy1_clusters	3.75703	inf4	Section4	RA2
inf5_Section5	scRNAseq_ra2_fibro2a_thy1_clusters	3.82045	inf5	Section5	RA2
inf6_Section6	scRNAseq_ra2_fibro2a_thy1_clusters	3.74941	inf6	Section6	RA2
inf1_Section7	scRNAseq_ra2_fibro2a_thy1_clusters	3.79605	inf1	Section7	RA2
inf2_Section1	scRNAseq_ra2_fibro2a_thy1_clusters	4.66567	inf2	Section1	RA2
inf3_Section2	scRNAseq_ra2_fibro2a_thy1_clusters	4.60461	inf3	Section2	RA2
inf4_Section3	scRNAseq_ra2_fibro2a_thy1_clusters	4.75421	inf4	Section3	RA2
inf5_Section4	scRNAseq_ra2_fibro2a_thy1_clusters	4.98927	inf5	Section4	RA2
inf6_Section5	scRNAseq_ra2_fibro2a_thy1_clusters	4.61681	inf6	Section5	RA2
inf1_Section6	scRNAseq_ra2_fibro2a_thy1_clusters	4.83191	inf1	Section6	RA2
inf2_Section7	scRNAseq_ra2_fibro2a_thy1_clusters	4.69126	inf2	Section7	RA2
inf3_Section1	scRNAseq_ra2_fibro2a_thy1_clusters	5.35927	inf3	Section1	RA2
inf4_Section2	scRNAseq_ra2_fibro2a_thy1_clusters	4.85263	inf4	Section2	RA2
inf5_Section3	scRNAseq_ra2_fibro2a_thy1_clusters	4.63388	inf5	Section3	RA2
inf6_Section4	scRNAseq_ra2_fibro2a_thy1_clusters	4.52456	inf6	Section4	RA2
inf1_Section5	scRNAseq_ra2_fibro2a_thy1_clusters	4.41842	inf1	Section5	RA2
inf2_Section6	scRNAseq_ra2_fibro2a_thy1_clusters	4.40803	inf2	Section6	RA2
inf3_Section7	scRNAseq_ra2_fibro2a_thy1_clusters	4.65572	inf3	Section7	RA2
inf4_Section1	scRNAseq_ra2_fibro2a_thy1_clusters	5.07718	inf4	Section1	RA2
inf5_Section2	scRNAseq_ra2_fibro2a_thy1_clusters	4.94317	inf5	Section2	RA2
inf6_Section3	scRNAseq_ra2_fibro2a_thy1_clusters	5.23351	inf6	Section3	RA2
inf1_Section4	scRNAseq_ra2_fibro2a_thy1_clusters	5.27687	inf1	Section4	RA2
inf2_Section5	scRNAseq_ra2_fibro2a_thy1_clusters	5.15517	inf2	Section5	RA2
inf3_Section6	scRNAseq_ra2_fibro2a_thy1_clusters	5.17817	inf3	Section6	RA2
inf4_Section7	scRNAseq_ra2_fibro2a_thy1_clusters	5.40124	inf4	Section7	RA2
inf5_Section1	scRNAseq_ra2_fibro2a_thy1_clusters	5.79827	inf5	Section1	RA2
inf6_Section2	scRNAseq_ra2_fibro2a_thy1_clusters	3.31431	inf6	Section2	RA2
inf1_Section3	scRNAseq_ra2_fibro2a_thy1_clusters	4.54563	inf1	Section3	RA2
inf2_Section4	scRNAseq_ra2_fibro2a_thy1_clusters	4.83911	inf2	Section4	RA2
inf3_Section5	scRNAseq_ra2_fibro2a_thy1_clusters	4.79236	inf3	Section5	RA2
inf4_Section6	scRNAseq_ra2_fibro2a_thy1_clusters	4.33745	inf4	Section6	RA2
inf5_Section7	scRNAseq_ra2_fibro2a_thy1_clusters	4.26962	inf5	Section7	RA2
inf6_Section1	scRNAseq_ra2_fibro2a_thy1_clusters	4.50747	inf6	Section1	RA2
inf1_Section2	scRNAseq_ra2_fibro2a_thy1_clusters	4.45082	inf1	Section2	RA2
inf2_Section3	scRNAseq_ra2_fibro2a_thy1_clusters	4.40189	inf2	Section3	RA2
inf3_Section4	scRNAseq_ra2_fibro2a_thy1_clusters	4.10703	inf3	Section4	RA2
inf4_Section5	scRNAseq_ra2_fibro2a_thy1_clusters	4.31266	inf4	Section5	RA2
inf5_Section6	scRNAseq_ra2_fibro2a_thy1_clusters	4.4891	inf5	Section6	RA2
inf6_Section7	scRNAseq_ra2_fibro2a_thy1_clusters	4.29641	inf6	Section7	RA2
rest_Section1	scRNAseq_ra2_fibro2a_thy1_clusters	5.8521	rest	Section1	RA2
rest_Section2	scRNAseq_ra2_fibro2a_thy1_clusters	5.92773	rest	Section2	RA2
rest_Section3	scRNAseq_ra2_fibro2a_thy1_clusters	5.76388	rest	Section3	RA2
rest_Section4	scRNAseq_ra2_fibro2a_thy1_clusters	5.80243	rest	Section4	RA2
rest_Section5	scRNAseq_ra2_fibro2a_thy1_clusters	5.7294	rest	Section5	RA2
rest_Section6	scRNAseq_ra2_fibro2a_thy1_clusters	6.09477	rest	Section6	RA2
rest_Section7	scRNAseq_ra2_fibro2a_thy1_clusters	5.75052	rest	Section7	RA2
inf1_Section1	scRNAseq_ra2_fibro2b_thy1_clusters	5.1203	inf1	Section1	RA2
inf2_Section2	scRNAseq_ra2_fibro2b_thy1_clusters	5.25947	inf2	Section2	RA2
inf3_Section3	scRNAseq_ra2_fibro2b_thy1_clusters	4.87324	inf3	Section3	RA2
inf4_Section4	scRNAseq_ra2_fibro2b_thy1_clusters	4.9045	inf4	Section4	RA2
inf5_Section5	scRNAseq_ra2_fibro2b_thy1_clusters	5.05675	inf5	Section5	RA2
inf6_Section6	scRNAseq_ra2_fibro2b_thy1_clusters	5.05718	inf6	Section6	RA2
inf1_Section7	scRNAseq_ra2_fibro2b_thy1_clusters	4.89566	inf1	Section7	RA2
inf2_Section1	scRNAseq_ra2_fibro2b_thy1_clusters	6.21136	inf2	Section1	RA2
inf3_Section2	scRNAseq_ra2_fibro2b_thy1_clusters	6.39152	inf3	Section2	RA2
inf4_Section3	scRNAseq_ra2_fibro2b_thy1_clusters	6.57765	inf4	Section3	RA2
inf5_Section4	scRNAseq_ra2_fibro2b_thy1_clusters	6.47037	inf5	Section4	RA2
inf6_Section5	scRNAseq_ra2_fibro2b_thy1_clusters	6.47878	inf6	Section5	RA2
inf1_Section6	scRNAseq_ra2_fibro2b_thy1_clusters	6.81382	inf1	Section6	RA2
inf2_Section7	scRNAseq_ra2_fibro2b_thy1_clusters	6.65078	inf2	Section7	RA2
inf3_Section1	scRNAseq_ra2_fibro2b_thy1_clusters	6.48893	inf3	Section1	RA2
inf4_Section2	scRNAseq_ra2_fibro2b_thy1_clusters	6.48516	inf4	Section2	RA2
inf5_Section3	scRNAseq_ra2_fibro2b_thy1_clusters	6.81592	inf5	Section3	RA2
inf6_Section4	scRNAseq_ra2_fibro2b_thy1_clusters	6.03701	inf6	Section4	RA2
inf1_Section5	scRNAseq_ra2_fibro2b_thy1_clusters	6.24205	inf1	Section5	RA2
inf2_Section6	scRNAseq_ra2_fibro2b_thy1_clusters	6.64001	inf2	Section6	RA2
inf3_Section7	scRNAseq_ra2_fibro2b_thy1_clusters	6.0001	inf3	Section7	RA2
inf4_Section1	scRNAseq_ra2_fibro2b_thy1_clusters	6.71051	inf4	Section1	RA2
inf5_Section2	scRNAseq_ra2_fibro2b_thy1_clusters	7.11962	inf5	Section2	RA2
inf6_Section3	scRNAseq_ra2_fibro2b_thy1_clusters	7.38356	inf6	Section3	RA2
inf1_Section4	scRNAseq_ra2_fibro2b_thy1_clusters	7.19802	inf1	Section4	RA2
inf2_Section5	scRNAseq_ra2_fibro2b_thy1_clusters	7.55961	inf2	Section5	RA2
inf3_Section6	scRNAseq_ra2_fibro2b_thy1_clusters	6.91587	inf3	Section6	RA2
inf4_Section7	scRNAseq_ra2_fibro2b_thy1_clusters	7.41327	inf4	Section7	RA2
inf5_Section1	scRNAseq_ra2_fibro2b_thy1_clusters	6.06113	inf5	Section1	RA2
inf6_Section2	scRNAseq_ra2_fibro2b_thy1_clusters	5.47777	inf6	Section2	RA2
inf1_Section3	scRNAseq_ra2_fibro2b_thy1_clusters	6.57941	inf1	Section3	RA2
inf2_Section4	scRNAseq_ra2_fibro2b_thy1_clusters	5.87042	inf2	Section4	RA2
inf3_Section5	scRNAseq_ra2_fibro2b_thy1_clusters	6.14485	inf3	Section5	RA2
inf4_Section6	scRNAseq_ra2_fibro2b_thy1_clusters	6.3962	inf4	Section6	RA2
inf5_Section7	scRNAseq_ra2_fibro2b_thy1_clusters	6.39482	inf5	Section7	RA2
inf6_Section1	scRNAseq_ra2_fibro2b_thy1_clusters	5.67848	inf6	Section1	RA2
inf1_Section2	scRNAseq_ra2_fibro2b_thy1_clusters	6.0201	inf1	Section2	RA2
inf2_Section3	scRNAseq_ra2_fibro2b_thy1_clusters	5.76168	inf2	Section3	RA2
inf3_Section4	scRNAseq_ra2_fibro2b_thy1_clusters	5.75521	inf3	Section4	RA2
inf4_Section5	scRNAseq_ra2_fibro2b_thy1_clusters	5.76445	inf4	Section5	RA2
inf5_Section6	scRNAseq_ra2_fibro2b_thy1_clusters	6.10096	inf5	Section6	RA2
inf6_Section7	scRNAseq_ra2_fibro2b_thy1_clusters	5.96721	inf6	Section7	RA2
rest_Section1	scRNAseq_ra2_fibro2b_thy1_clusters	7.82646	rest	Section1	RA2
rest_Section2	scRNAseq_ra2_fibro2b_thy1_clusters	8.17308	rest	Section2	RA2
rest_Section3	scRNAseq_ra2_fibro2b_thy1_clusters	7.94862	rest	Section3	RA2
rest_Section4	scRNAseq_ra2_fibro2b_thy1_clusters	7.75316	rest	Section4	RA2
rest_Section5	scRNAseq_ra2_fibro2b_thy1_clusters	7.86624	rest	Section5	RA2
rest_Section6	scRNAseq_ra2_fibro2b_thy1_clusters	8.22121	rest	Section6	RA2
rest_Section7	scRNAseq_ra2_fibro2b_thy1_clusters	8.12807	rest	Section7	RA2
inf1_Section1	scRNAseq_ra2_fibroblasts_CD34sublining_clusters	4.2876	inf1	Section1	RA2
inf2_Section2	scRNAseq_ra2_fibroblasts_CD34sublining_clusters	4.71168	inf2	Section2	RA2
inf3_Section3	scRNAseq_ra2_fibroblasts_CD34sublining_clusters	4.53144	inf3	Section3	RA2
inf4_Section4	scRNAseq_ra2_fibroblasts_CD34sublining_clusters	4.69533	inf4	Section4	RA2
inf5_Section5	scRNAseq_ra2_fibroblasts_CD34sublining_clusters	4.7354	inf5	Section5	RA2
inf6_Section6	scRNAseq_ra2_fibroblasts_CD34sublining_clusters	4.91596	inf6	Section6	RA2
inf1_Section7	scRNAseq_ra2_fibroblasts_CD34sublining_clusters	4.61972	inf1	Section7	RA2
inf2_Section1	scRNAseq_ra2_fibroblasts_CD34sublining_clusters	5.95642	inf2	Section1	RA2
inf3_Section2	scRNAseq_ra2_fibroblasts_CD34sublining_clusters	6.41426	inf3	Section2	RA2
inf4_Section3	scRNAseq_ra2_fibroblasts_CD34sublining_clusters	6.05518	inf4	Section3	RA2
inf5_Section4	scRNAseq_ra2_fibroblasts_CD34sublining_clusters	5.97552	inf5	Section4	RA2
inf6_Section5	scRNAseq_ra2_fibroblasts_CD34sublining_clusters	6.41492	inf6	Section5	RA2
inf1_Section6	scRNAseq_ra2_fibroblasts_CD34sublining_clusters	6.58434	inf1	Section6	RA2
inf2_Section7	scRNAseq_ra2_fibroblasts_CD34sublining_clusters	6.6193	inf2	Section7	RA2
inf3_Section1	scRNAseq_ra2_fibroblasts_CD34sublining_clusters	7.33412	inf3	Section1	RA2
inf4_Section2	scRNAseq_ra2_fibroblasts_CD34sublining_clusters	6.80066	inf4	Section2	RA2
inf5_Section3	scRNAseq_ra2_fibroblasts_CD34sublining_clusters	6.69912	inf5	Section3	RA2
inf6_Section4	scRNAseq_ra2_fibroblasts_CD34sublining_clusters	6.31567	inf6	Section4	RA2
inf1_Section5	scRNAseq_ra2_fibroblasts_CD34sublining_clusters	6.1735	inf1	Section5	RA2
inf2_Section6	scRNAseq_ra2_fibroblasts_CD34sublining_clusters	6.52984	inf2	Section6	RA2
inf3_Section7	scRNAseq_ra2_fibroblasts_CD34sublining_clusters	7.1762	inf3	Section7	RA2
inf4_Section1	scRNAseq_ra2_fibroblasts_CD34sublining_clusters	6.41892	inf4	Section1	RA2
inf5_Section2	scRNAseq_ra2_fibroblasts_CD34sublining_clusters	6.74117	inf5	Section2	RA2
inf6_Section3	scRNAseq_ra2_fibroblasts_CD34sublining_clusters	7.02072	inf6	Section3	RA2
inf1_Section4	scRNAseq_ra2_fibroblasts_CD34sublining_clusters	7.22643	inf1	Section4	RA2
inf2_Section5	scRNAseq_ra2_fibroblasts_CD34sublining_clusters	7.52376	inf2	Section5	RA2
inf3_Section6	scRNAseq_ra2_fibroblasts_CD34sublining_clusters	7.06949	inf3	Section6	RA2
inf4_Section7	scRNAseq_ra2_fibroblasts_CD34sublining_clusters	6.88159	inf4	Section7	RA2
inf5_Section1	scRNAseq_ra2_fibroblasts_CD34sublining_clusters	6.80567	inf5	Section1	RA2
inf6_Section2	scRNAseq_ra2_fibroblasts_CD34sublining_clusters	5.46199	inf6	Section2	RA2
inf1_Section3	scRNAseq_ra2_fibroblasts_CD34sublining_clusters	5.59388	inf1	Section3	RA2
inf2_Section4	scRNAseq_ra2_fibroblasts_CD34sublining_clusters	5.76555	inf2	Section4	RA2
inf3_Section5	scRNAseq_ra2_fibroblasts_CD34sublining_clusters	6.15017	inf3	Section5	RA2
inf4_Section6	scRNAseq_ra2_fibroblasts_CD34sublining_clusters	5.90833	inf4	Section6	RA2
inf5_Section7	scRNAseq_ra2_fibroblasts_CD34sublining_clusters	6.34521	inf5	Section7	RA2
inf6_Section1	scRNAseq_ra2_fibroblasts_CD34sublining_clusters	6.19393	inf6	Section1	RA2
inf1_Section2	scRNAseq_ra2_fibroblasts_CD34sublining_clusters	6.06432	inf1	Section2	RA2
inf2_Section3	scRNAseq_ra2_fibroblasts_CD34sublining_clusters	5.36269	inf2	Section3	RA2
inf3_Section4	scRNAseq_ra2_fibroblasts_CD34sublining_clusters	5.63641	inf3	Section4	RA2
inf4_Section5	scRNAseq_ra2_fibroblasts_CD34sublining_clusters	5.5876	inf4	Section5	RA2
inf5_Section6	scRNAseq_ra2_fibroblasts_CD34sublining_clusters	5.53674	inf5	Section6	RA2
inf6_Section7	scRNAseq_ra2_fibroblasts_CD34sublining_clusters	5.39239	inf6	Section7	RA2
rest_Section1	scRNAseq_ra2_fibroblasts_CD34sublining_clusters	6.88979	rest	Section1	RA2
rest_Section2	scRNAseq_ra2_fibroblasts_CD34sublining_clusters	7.12133	rest	Section2	RA2
rest_Section3	scRNAseq_ra2_fibroblasts_CD34sublining_clusters	6.85822	rest	Section3	RA2
rest_Section4	scRNAseq_ra2_fibroblasts_CD34sublining_clusters	6.96442	rest	Section4	RA2
rest_Section5	scRNAseq_ra2_fibroblasts_CD34sublining_clusters	7.25932	rest	Section5	RA2
rest_Section6	scRNAseq_ra2_fibroblasts_CD34sublining_clusters	7.31807	rest	Section6	RA2
rest_Section7	scRNAseq_ra2_fibroblasts_CD34sublining_clusters	7.12052	rest	Section7	RA2
inf1_Section1	scRNAseq_ra2_fibroblasts_DKK3sublining_clusters	1.69487	inf1	Section1	RA2
inf2_Section2	scRNAseq_ra2_fibroblasts_DKK3sublining_clusters	2.51909	inf2	Section2	RA2
inf3_Section3	scRNAseq_ra2_fibroblasts_DKK3sublining_clusters	2.11446	inf3	Section3	RA2
inf4_Section4	scRNAseq_ra2_fibroblasts_DKK3sublining_clusters	2.25904	inf4	Section4	RA2
inf5_Section5	scRNAseq_ra2_fibroblasts_DKK3sublining_clusters	2.33563	inf5	Section5	RA2
inf6_Section6	scRNAseq_ra2_fibroblasts_DKK3sublining_clusters	1.95109	inf6	Section6	RA2
inf1_Section7	scRNAseq_ra2_fibroblasts_DKK3sublining_clusters	2.15972	inf1	Section7	RA2
inf2_Section1	scRNAseq_ra2_fibroblasts_DKK3sublining_clusters	3.17187	inf2	Section1	RA2
inf3_Section2	scRNAseq_ra2_fibroblasts_DKK3sublining_clusters	2.57951	inf3	Section2	RA2
inf4_Section3	scRNAseq_ra2_fibroblasts_DKK3sublining_clusters	2.38672	inf4	Section3	RA2
inf5_Section4	scRNAseq_ra2_fibroblasts_DKK3sublining_clusters	3.27301	inf5	Section4	RA2
inf6_Section5	scRNAseq_ra2_fibroblasts_DKK3sublining_clusters	2.86999	inf6	Section5	RA2
inf1_Section6	scRNAseq_ra2_fibroblasts_DKK3sublining_clusters	1.88298	inf1	Section6	RA2
inf2_Section7	scRNAseq_ra2_fibroblasts_DKK3sublining_clusters	2.28348	inf2	Section7	RA2
inf3_Section1	scRNAseq_ra2_fibroblasts_DKK3sublining_clusters	3.92459	inf3	Section1	RA2
inf4_Section2	scRNAseq_ra2_fibroblasts_DKK3sublining_clusters	2.72234	inf4	Section2	RA2
inf5_Section3	scRNAseq_ra2_fibroblasts_DKK3sublining_clusters	3.09637	inf5	Section3	RA2
inf6_Section4	scRNAseq_ra2_fibroblasts_DKK3sublining_clusters	2.92726	inf6	Section4	RA2
inf1_Section5	scRNAseq_ra2_fibroblasts_DKK3sublining_clusters	3.20894	inf1	Section5	RA2
inf2_Section6	scRNAseq_ra2_fibroblasts_DKK3sublining_clusters	2.70873	inf2	Section6	RA2
inf3_Section7	scRNAseq_ra2_fibroblasts_DKK3sublining_clusters	3.48628	inf3	Section7	RA2
inf4_Section1	scRNAseq_ra2_fibroblasts_DKK3sublining_clusters	2.91533	inf4	Section1	RA2
inf5_Section2	scRNAseq_ra2_fibroblasts_DKK3sublining_clusters	2.83304	inf5	Section2	RA2
inf6_Section3	scRNAseq_ra2_fibroblasts_DKK3sublining_clusters	2.85056	inf6	Section3	RA2
inf1_Section4	scRNAseq_ra2_fibroblasts_DKK3sublining_clusters	3.421	inf1	Section4	RA2
inf2_Section5	scRNAseq_ra2_fibroblasts_DKK3sublining_clusters	3.3053	inf2	Section5	RA2
inf3_Section6	scRNAseq_ra2_fibroblasts_DKK3sublining_clusters	3.19055	inf3	Section6	RA2
inf4_Section7	scRNAseq_ra2_fibroblasts_DKK3sublining_clusters	2.16326	inf4	Section7	RA2
inf5_Section1	scRNAseq_ra2_fibroblasts_DKK3sublining_clusters	3.73647	inf5	Section1	RA2
inf6_Section2	scRNAseq_ra2_fibroblasts_DKK3sublining_clusters	2.20016	inf6	Section2	RA2
inf1_Section3	scRNAseq_ra2_fibroblasts_DKK3sublining_clusters	3.31521	inf1	Section3	RA2
inf2_Section4	scRNAseq_ra2_fibroblasts_DKK3sublining_clusters	2.1855	inf2	Section4	RA2
inf3_Section5	scRNAseq_ra2_fibroblasts_DKK3sublining_clusters	3.42829	inf3	Section5	RA2
inf4_Section6	scRNAseq_ra2_fibroblasts_DKK3sublining_clusters	2.39141	inf4	Section6	RA2
inf5_Section7	scRNAseq_ra2_fibroblasts_DKK3sublining_clusters	3.05823	inf5	Section7	RA2
inf6_Section1	scRNAseq_ra2_fibroblasts_DKK3sublining_clusters	1.91478	inf6	Section1	RA2
inf1_Section2	scRNAseq_ra2_fibroblasts_DKK3sublining_clusters	2.34626	inf1	Section2	RA2
inf2_Section3	scRNAseq_ra2_fibroblasts_DKK3sublining_clusters	2.25416	inf2	Section3	RA2
inf3_Section4	scRNAseq_ra2_fibroblasts_DKK3sublining_clusters	2.83887	inf3	Section4	RA2
inf4_Section5	scRNAseq_ra2_fibroblasts_DKK3sublining_clusters	2.30568	inf4	Section5	RA2
inf5_Section6	scRNAseq_ra2_fibroblasts_DKK3sublining_clusters	2.52309	inf5	Section6	RA2
inf6_Section7	scRNAseq_ra2_fibroblasts_DKK3sublining_clusters	2.39139	inf6	Section7	RA2
rest_Section1	scRNAseq_ra2_fibroblasts_DKK3sublining_clusters	3.53078	rest	Section1	RA2
rest_Section2	scRNAseq_ra2_fibroblasts_DKK3sublining_clusters	3.4449	rest	Section2	RA2
rest_Section3	scRNAseq_ra2_fibroblasts_DKK3sublining_clusters	3.3943	rest	Section3	RA2
rest_Section4	scRNAseq_ra2_fibroblasts_DKK3sublining_clusters	3.89499	rest	Section4	RA2
rest_Section5	scRNAseq_ra2_fibroblasts_DKK3sublining_clusters	3.45903	rest	Section5	RA2
rest_Section6	scRNAseq_ra2_fibroblasts_DKK3sublining_clusters	3.56697	rest	Section6	RA2
rest_Section7	scRNAseq_ra2_fibroblasts_DKK3sublining_clusters	3.23289	rest	Section7	RA2
inf1_Section1	scRNAseq_ra2_fibroblasts_HLADRAsublining_clusters	6.44877	inf1	Section1	RA2
inf2_Section2	scRNAseq_ra2_fibroblasts_HLADRAsublining_clusters	6.51573	inf2	Section2	RA2
inf3_Section3	scRNAseq_ra2_fibroblasts_HLADRAsublining_clusters	6.62724	inf3	Section3	RA2
inf4_Section4	scRNAseq_ra2_fibroblasts_HLADRAsublining_clusters	6.50683	inf4	Section4	RA2
inf5_Section5	scRNAseq_ra2_fibroblasts_HLADRAsublining_clusters	6.99932	inf5	Section5	RA2
inf6_Section6	scRNAseq_ra2_fibroblasts_HLADRAsublining_clusters	6.63283	inf6	Section6	RA2
inf1_Section7	scRNAseq_ra2_fibroblasts_HLADRAsublining_clusters	6.81673	inf1	Section7	RA2
inf2_Section1	scRNAseq_ra2_fibroblasts_HLADRAsublining_clusters	6.7401	inf2	Section1	RA2
inf3_Section2	scRNAseq_ra2_fibroblasts_HLADRAsublining_clusters	6.88775	inf3	Section2	RA2
inf4_Section3	scRNAseq_ra2_fibroblasts_HLADRAsublining_clusters	6.91678	inf4	Section3	RA2
inf5_Section4	scRNAseq_ra2_fibroblasts_HLADRAsublining_clusters	7.6031	inf5	Section4	RA2
inf6_Section5	scRNAseq_ra2_fibroblasts_HLADRAsublining_clusters	7.17546	inf6	Section5	RA2
inf1_Section6	scRNAseq_ra2_fibroblasts_HLADRAsublining_clusters	7.50286	inf1	Section6	RA2
inf2_Section7	scRNAseq_ra2_fibroblasts_HLADRAsublining_clusters	7.34697	inf2	Section7	RA2
inf3_Section1	scRNAseq_ra2_fibroblasts_HLADRAsublining_clusters	7.62293	inf3	Section1	RA2
inf4_Section2	scRNAseq_ra2_fibroblasts_HLADRAsublining_clusters	7.48158	inf4	Section2	RA2
inf5_Section3	scRNAseq_ra2_fibroblasts_HLADRAsublining_clusters	8.08132	inf5	Section3	RA2
inf6_Section4	scRNAseq_ra2_fibroblasts_HLADRAsublining_clusters	7.22089	inf6	Section4	RA2
inf1_Section5	scRNAseq_ra2_fibroblasts_HLADRAsublining_clusters	7.20741	inf1	Section5	RA2
inf2_Section6	scRNAseq_ra2_fibroblasts_HLADRAsublining_clusters	7.20122	inf2	Section6	RA2
inf3_Section7	scRNAseq_ra2_fibroblasts_HLADRAsublining_clusters	8.20184	inf3	Section7	RA2
inf4_Section1	scRNAseq_ra2_fibroblasts_HLADRAsublining_clusters	7.51443	inf4	Section1	RA2
inf5_Section2	scRNAseq_ra2_fibroblasts_HLADRAsublining_clusters	8.02244	inf5	Section2	RA2
inf6_Section3	scRNAseq_ra2_fibroblasts_HLADRAsublining_clusters	8.28949	inf6	Section3	RA2
inf1_Section4	scRNAseq_ra2_fibroblasts_HLADRAsublining_clusters	7.66267	inf1	Section4	RA2
inf2_Section5	scRNAseq_ra2_fibroblasts_HLADRAsublining_clusters	7.65701	inf2	Section5	RA2
inf3_Section6	scRNAseq_ra2_fibroblasts_HLADRAsublining_clusters	7.38827	inf3	Section6	RA2
inf4_Section7	scRNAseq_ra2_fibroblasts_HLADRAsublining_clusters	7.35256	inf4	Section7	RA2
inf5_Section1	scRNAseq_ra2_fibroblasts_HLADRAsublining_clusters	6.98786	inf5	Section1	RA2
inf6_Section2	scRNAseq_ra2_fibroblasts_HLADRAsublining_clusters	7.17678	inf6	Section2	RA2
inf1_Section3	scRNAseq_ra2_fibroblasts_HLADRAsublining_clusters	7.80787	inf1	Section3	RA2
inf2_Section4	scRNAseq_ra2_fibroblasts_HLADRAsublining_clusters	6.92529	inf2	Section4	RA2
inf3_Section5	scRNAseq_ra2_fibroblasts_HLADRAsublining_clusters	6.80306	inf3	Section5	RA2
inf4_Section6	scRNAseq_ra2_fibroblasts_HLADRAsublining_clusters	6.67164	inf4	Section6	RA2
inf5_Section7	scRNAseq_ra2_fibroblasts_HLADRAsublining_clusters	7.14419	inf5	Section7	RA2
inf6_Section1	scRNAseq_ra2_fibroblasts_HLADRAsublining_clusters	6.42503	inf6	Section1	RA2
inf1_Section2	scRNAseq_ra2_fibroblasts_HLADRAsublining_clusters	6.92974	inf1	Section2	RA2
inf2_Section3	scRNAseq_ra2_fibroblasts_HLADRAsublining_clusters	6.83558	inf2	Section3	RA2
inf3_Section4	scRNAseq_ra2_fibroblasts_HLADRAsublining_clusters	7.04045	inf3	Section4	RA2
inf4_Section5	scRNAseq_ra2_fibroblasts_HLADRAsublining_clusters	6.81349	inf4	Section5	RA2
inf5_Section6	scRNAseq_ra2_fibroblasts_HLADRAsublining_clusters	7.07682	inf5	Section6	RA2
inf6_Section7	scRNAseq_ra2_fibroblasts_HLADRAsublining_clusters	7.81705	inf6	Section7	RA2
rest_Section1	scRNAseq_ra2_fibroblasts_HLADRAsublining_clusters	8.44086	rest	Section1	RA2
rest_Section2	scRNAseq_ra2_fibroblasts_HLADRAsublining_clusters	8.44922	rest	Section2	RA2
rest_Section3	scRNAseq_ra2_fibroblasts_HLADRAsublining_clusters	8.66931	rest	Section3	RA2
rest_Section4	scRNAseq_ra2_fibroblasts_HLADRAsublining_clusters	8.69194	rest	Section4	RA2
rest_Section5	scRNAseq_ra2_fibroblasts_HLADRAsublining_clusters	8.50184	rest	Section5	RA2
rest_Section6	scRNAseq_ra2_fibroblasts_HLADRAsublining_clusters	8.76982	rest	Section6	RA2
rest_Section7	scRNAseq_ra2_fibroblasts_HLADRAsublining_clusters	8.70287	rest	Section7	RA2
inf1_Section1	scRNAseq_ra2_macrophage_clusters	6.15568	inf1	Section1	RA2
inf2_Section2	scRNAseq_ra2_macrophage_clusters	6.57261	inf2	Section2	RA2
inf3_Section3	scRNAseq_ra2_macrophage_clusters	6.3477	inf3	Section3	RA2
inf4_Section4	scRNAseq_ra2_macrophage_clusters	6.64827	inf4	Section4	RA2
inf5_Section5	scRNAseq_ra2_macrophage_clusters	6.49333	inf5	Section5	RA2
inf6_Section6	scRNAseq_ra2_macrophage_clusters	6.57735	inf6	Section6	RA2
inf1_Section7	scRNAseq_ra2_macrophage_clusters	6.07379	inf1	Section7	RA2
inf2_Section1	scRNAseq_ra2_macrophage_clusters	6.66054	inf2	Section1	RA2
inf3_Section2	scRNAseq_ra2_macrophage_clusters	6.93055	inf3	Section2	RA2
inf4_Section3	scRNAseq_ra2_macrophage_clusters	7.1974	inf4	Section3	RA2
inf5_Section4	scRNAseq_ra2_macrophage_clusters	7.10642	inf5	Section4	RA2
inf6_Section5	scRNAseq_ra2_macrophage_clusters	6.92847	inf6	Section5	RA2
inf1_Section6	scRNAseq_ra2_macrophage_clusters	7.12418	inf1	Section6	RA2
inf2_Section7	scRNAseq_ra2_macrophage_clusters	6.96482	inf2	Section7	RA2
inf3_Section1	scRNAseq_ra2_macrophage_clusters	6.89018	inf3	Section1	RA2
inf4_Section2	scRNAseq_ra2_macrophage_clusters	8.12083	inf4	Section2	RA2
inf5_Section3	scRNAseq_ra2_macrophage_clusters	8.2307	inf5	Section3	RA2
inf6_Section4	scRNAseq_ra2_macrophage_clusters	7.35048	inf6	Section4	RA2
inf1_Section5	scRNAseq_ra2_macrophage_clusters	7.03309	inf1	Section5	RA2
inf2_Section6	scRNAseq_ra2_macrophage_clusters	7.57517	inf2	Section6	RA2
inf3_Section7	scRNAseq_ra2_macrophage_clusters	6.86448	inf3	Section7	RA2
inf4_Section1	scRNAseq_ra2_macrophage_clusters	6.98742	inf4	Section1	RA2
inf5_Section2	scRNAseq_ra2_macrophage_clusters	7.04122	inf5	Section2	RA2
inf6_Section3	scRNAseq_ra2_macrophage_clusters	6.98455	inf6	Section3	RA2
inf1_Section4	scRNAseq_ra2_macrophage_clusters	6.67037	inf1	Section4	RA2
inf2_Section5	scRNAseq_ra2_macrophage_clusters	6.66572	inf2	Section5	RA2
inf3_Section6	scRNAseq_ra2_macrophage_clusters	6.73726	inf3	Section6	RA2
inf4_Section7	scRNAseq_ra2_macrophage_clusters	7.57277	inf4	Section7	RA2
inf5_Section1	scRNAseq_ra2_macrophage_clusters	6.27454	inf5	Section1	RA2
inf6_Section2	scRNAseq_ra2_macrophage_clusters	6.72951	inf6	Section2	RA2
inf1_Section3	scRNAseq_ra2_macrophage_clusters	6.85032	inf1	Section3	RA2
inf2_Section4	scRNAseq_ra2_macrophage_clusters	7.0272	inf2	Section4	RA2
inf3_Section5	scRNAseq_ra2_macrophage_clusters	6.44624	inf3	Section5	RA2
inf4_Section6	scRNAseq_ra2_macrophage_clusters	7.50899	inf4	Section6	RA2
inf5_Section7	scRNAseq_ra2_macrophage_clusters	7.27696	inf5	Section7	RA2
inf6_Section1	scRNAseq_ra2_macrophage_clusters	6.3191	inf6	Section1	RA2
inf1_Section2	scRNAseq_ra2_macrophage_clusters	6.65961	inf1	Section2	RA2
inf2_Section3	scRNAseq_ra2_macrophage_clusters	6.54748	inf2	Section3	RA2
inf3_Section4	scRNAseq_ra2_macrophage_clusters	6.72678	inf3	Section4	RA2
inf4_Section5	scRNAseq_ra2_macrophage_clusters	6.46283	inf4	Section5	RA2
inf5_Section6	scRNAseq_ra2_macrophage_clusters	6.63133	inf5	Section6	RA2
inf6_Section7	scRNAseq_ra2_macrophage_clusters	6.69494	inf6	Section7	RA2
rest_Section1	scRNAseq_ra2_macrophage_clusters	8.61184	rest	Section1	RA2
rest_Section2	scRNAseq_ra2_macrophage_clusters	8.72519	rest	Section2	RA2
rest_Section3	scRNAseq_ra2_macrophage_clusters	8.46501	rest	Section3	RA2
rest_Section4	scRNAseq_ra2_macrophage_clusters	8.60057	rest	Section4	RA2
rest_Section5	scRNAseq_ra2_macrophage_clusters	8.44358	rest	Section5	RA2
rest_Section6	scRNAseq_ra2_macrophage_clusters	8.69282	rest	Section6	RA2
rest_Section7	scRNAseq_ra2_macrophage_clusters	8.54246	rest	Section7	RA2
inf1_Section1	scRNAseq_ra2_mast_cells_clusters	6.52721	inf1	Section1	RA2
inf2_Section2	scRNAseq_ra2_mast_cells_clusters	6.19648	inf2	Section2	RA2
inf3_Section3	scRNAseq_ra2_mast_cells_clusters	6.61443	inf3	Section3	RA2
inf4_Section4	scRNAseq_ra2_mast_cells_clusters	6.14029	inf4	Section4	RA2
inf5_Section5	scRNAseq_ra2_mast_cells_clusters	5.8362	inf5	Section5	RA2
inf6_Section6	scRNAseq_ra2_mast_cells_clusters	5.88403	inf6	Section6	RA2
inf1_Section7	scRNAseq_ra2_mast_cells_clusters	5.71418	inf1	Section7	RA2
inf2_Section1	scRNAseq_ra2_mast_cells_clusters	6.5754	inf2	Section1	RA2
inf3_Section2	scRNAseq_ra2_mast_cells_clusters	6.20903	inf3	Section2	RA2
inf4_Section3	scRNAseq_ra2_mast_cells_clusters	5.98854	inf4	Section3	RA2
inf5_Section4	scRNAseq_ra2_mast_cells_clusters	6.14437	inf5	Section4	RA2
inf6_Section5	scRNAseq_ra2_mast_cells_clusters	6.05458	inf6	Section5	RA2
inf1_Section6	scRNAseq_ra2_mast_cells_clusters	5.50572	inf1	Section6	RA2
inf2_Section7	scRNAseq_ra2_mast_cells_clusters	5.42187	inf2	Section7	RA2
inf3_Section1	scRNAseq_ra2_mast_cells_clusters	5.77233	inf3	Section1	RA2
inf4_Section2	scRNAseq_ra2_mast_cells_clusters	6.42506	inf4	Section2	RA2
inf5_Section3	scRNAseq_ra2_mast_cells_clusters	6.56424	inf5	Section3	RA2
inf6_Section4	scRNAseq_ra2_mast_cells_clusters	6.69608	inf6	Section4	RA2
inf1_Section5	scRNAseq_ra2_mast_cells_clusters	6.19013	inf1	Section5	RA2
inf2_Section6	scRNAseq_ra2_mast_cells_clusters	6.05081	inf2	Section6	RA2
inf3_Section7	scRNAseq_ra2_mast_cells_clusters	7.04445	inf3	Section7	RA2
inf4_Section1	scRNAseq_ra2_mast_cells_clusters	6.48104	inf4	Section1	RA2
inf5_Section2	scRNAseq_ra2_mast_cells_clusters	6.91852	inf5	Section2	RA2
inf6_Section3	scRNAseq_ra2_mast_cells_clusters	6.46939	inf6	Section3	RA2
inf1_Section4	scRNAseq_ra2_mast_cells_clusters	6.45499	inf1	Section4	RA2
inf2_Section5	scRNAseq_ra2_mast_cells_clusters	6.62683	inf2	Section5	RA2
inf3_Section6	scRNAseq_ra2_mast_cells_clusters	5.58904	inf3	Section6	RA2
inf4_Section7	scRNAseq_ra2_mast_cells_clusters	6.38479	inf4	Section7	RA2
inf5_Section1	scRNAseq_ra2_mast_cells_clusters	5.5658	inf5	Section1	RA2
inf6_Section2	scRNAseq_ra2_mast_cells_clusters	7.15483	inf6	Section2	RA2
inf1_Section3	scRNAseq_ra2_mast_cells_clusters	5.88439	inf1	Section3	RA2
inf2_Section4	scRNAseq_ra2_mast_cells_clusters	6.54776	inf2	Section4	RA2
inf3_Section5	scRNAseq_ra2_mast_cells_clusters	5.55287	inf3	Section5	RA2
inf4_Section6	scRNAseq_ra2_mast_cells_clusters	5.76695	inf4	Section6	RA2
inf5_Section7	scRNAseq_ra2_mast_cells_clusters	5.84028	inf5	Section7	RA2
inf6_Section1	scRNAseq_ra2_mast_cells_clusters	6.31959	inf6	Section1	RA2
inf1_Section2	scRNAseq_ra2_mast_cells_clusters	5.48997	inf1	Section2	RA2
inf2_Section3	scRNAseq_ra2_mast_cells_clusters	6.32871	inf2	Section3	RA2
inf3_Section4	scRNAseq_ra2_mast_cells_clusters	6.10916	inf3	Section4	RA2
inf4_Section5	scRNAseq_ra2_mast_cells_clusters	5.80221	inf4	Section5	RA2
inf5_Section6	scRNAseq_ra2_mast_cells_clusters	5.91976	inf5	Section6	RA2
inf6_Section7	scRNAseq_ra2_mast_cells_clusters	6.26129	inf6	Section7	RA2
rest_Section1	scRNAseq_ra2_mast_cells_clusters	5.76308	rest	Section1	RA2
rest_Section2	scRNAseq_ra2_mast_cells_clusters	5.41945	rest	Section2	RA2
rest_Section3	scRNAseq_ra2_mast_cells_clusters	5.65397	rest	Section3	RA2
rest_Section4	scRNAseq_ra2_mast_cells_clusters	5.53165	rest	Section4	RA2
rest_Section5	scRNAseq_ra2_mast_cells_clusters	5.43135	rest	Section5	RA2
rest_Section6	scRNAseq_ra2_mast_cells_clusters	4.96108	rest	Section6	RA2
rest_Section7	scRNAseq_ra2_mast_cells_clusters	5.23517	rest	Section7	RA2
inf1_Section1	scRNAseq_ra2_nk_cells_clusters	6.53275	inf1	Section1	RA2
inf2_Section2	scRNAseq_ra2_nk_cells_clusters	6.12165	inf2	Section2	RA2
inf3_Section3	scRNAseq_ra2_nk_cells_clusters	6.55701	inf3	Section3	RA2
inf4_Section4	scRNAseq_ra2_nk_cells_clusters	7.08969	inf4	Section4	RA2
inf5_Section5	scRNAseq_ra2_nk_cells_clusters	6.47418	inf5	Section5	RA2
inf6_Section6	scRNAseq_ra2_nk_cells_clusters	6.77919	inf6	Section6	RA2
inf1_Section7	scRNAseq_ra2_nk_cells_clusters	6.90095	inf1	Section7	RA2
inf2_Section1	scRNAseq_ra2_nk_cells_clusters	5.61575	inf2	Section1	RA2
inf3_Section2	scRNAseq_ra2_nk_cells_clusters	4.97783	inf3	Section2	RA2
inf4_Section3	scRNAseq_ra2_nk_cells_clusters	5.58324	inf4	Section3	RA2
inf5_Section4	scRNAseq_ra2_nk_cells_clusters	5.39287	inf5	Section4	RA2
inf6_Section5	scRNAseq_ra2_nk_cells_clusters	5.23583	inf6	Section5	RA2
inf1_Section6	scRNAseq_ra2_nk_cells_clusters	5.01651	inf1	Section6	RA2
inf2_Section7	scRNAseq_ra2_nk_cells_clusters	4.86602	inf2	Section7	RA2
inf3_Section1	scRNAseq_ra2_nk_cells_clusters	5.77603	inf3	Section1	RA2
inf4_Section2	scRNAseq_ra2_nk_cells_clusters	5.00661	inf4	Section2	RA2
inf5_Section3	scRNAseq_ra2_nk_cells_clusters	4.03339	inf5	Section3	RA2
inf6_Section4	scRNAseq_ra2_nk_cells_clusters	6.37728	inf6	Section4	RA2
inf1_Section5	scRNAseq_ra2_nk_cells_clusters	6.33127	inf1	Section5	RA2
inf2_Section6	scRNAseq_ra2_nk_cells_clusters	6.24517	inf2	Section6	RA2
inf3_Section7	scRNAseq_ra2_nk_cells_clusters	2.73007	inf3	Section7	RA2
inf4_Section1	scRNAseq_ra2_nk_cells_clusters	4.05146	inf4	Section1	RA2
inf5_Section2	scRNAseq_ra2_nk_cells_clusters	3.06507	inf5	Section2	RA2
inf6_Section3	scRNAseq_ra2_nk_cells_clusters	3.68513	inf6	Section3	RA2
inf1_Section4	scRNAseq_ra2_nk_cells_clusters	3.81241	inf1	Section4	RA2
inf2_Section5	scRNAseq_ra2_nk_cells_clusters	3.77808	inf2	Section5	RA2
inf3_Section6	scRNAseq_ra2_nk_cells_clusters	4.36535	inf3	Section6	RA2
inf4_Section7	scRNAseq_ra2_nk_cells_clusters	2.42473	inf4	Section7	RA2
inf5_Section1	scRNAseq_ra2_nk_cells_clusters	5.52343	inf5	Section1	RA2
inf6_Section2	scRNAseq_ra2_nk_cells_clusters	7.26761	inf6	Section2	RA2
inf1_Section3	scRNAseq_ra2_nk_cells_clusters	3.64639	inf1	Section3	RA2
inf2_Section4	scRNAseq_ra2_nk_cells_clusters	4.8988	inf2	Section4	RA2
inf3_Section5	scRNAseq_ra2_nk_cells_clusters	5.9698	inf3	Section5	RA2
inf4_Section6	scRNAseq_ra2_nk_cells_clusters	5.6456	inf4	Section6	RA2
inf5_Section7	scRNAseq_ra2_nk_cells_clusters	5.17505	inf5	Section7	RA2
inf6_Section1	scRNAseq_ra2_nk_cells_clusters	6.31205	inf6	Section1	RA2
inf1_Section2	scRNAseq_ra2_nk_cells_clusters	5.52163	inf1	Section2	RA2
inf2_Section3	scRNAseq_ra2_nk_cells_clusters	6.93972	inf2	Section3	RA2
inf3_Section4	scRNAseq_ra2_nk_cells_clusters	6.5824	inf3	Section4	RA2
inf4_Section5	scRNAseq_ra2_nk_cells_clusters	6.34568	inf4	Section5	RA2
inf5_Section6	scRNAseq_ra2_nk_cells_clusters	5.77326	inf5	Section6	RA2
inf6_Section7	scRNAseq_ra2_nk_cells_clusters	6.53553	inf6	Section7	RA2
rest_Section1	scRNAseq_ra2_nk_cells_clusters	3.8892	rest	Section1	RA2
rest_Section2	scRNAseq_ra2_nk_cells_clusters	3.73073	rest	Section2	RA2
rest_Section3	scRNAseq_ra2_nk_cells_clusters	3.61679	rest	Section3	RA2
rest_Section4	scRNAseq_ra2_nk_cells_clusters	3.96929	rest	Section4	RA2
rest_Section5	scRNAseq_ra2_nk_cells_clusters	4.13648	rest	Section5	RA2
rest_Section6	scRNAseq_ra2_nk_cells_clusters	3.82289	rest	Section6	RA2
rest_Section7	scRNAseq_ra2_nk_cells_clusters	3.71883	rest	Section7	RA2
inf1_Section1	scRNAseq_ra2_plasma_cells_clusters	5.81755	inf1	Section1	RA2
inf2_Section2	scRNAseq_ra2_plasma_cells_clusters	6.42527	inf2	Section2	RA2
inf3_Section3	scRNAseq_ra2_plasma_cells_clusters	5.90313	inf3	Section3	RA2
inf4_Section4	scRNAseq_ra2_plasma_cells_clusters	6.14174	inf4	Section4	RA2
inf5_Section5	scRNAseq_ra2_plasma_cells_clusters	6.35727	inf5	Section5	RA2
inf6_Section6	scRNAseq_ra2_plasma_cells_clusters	6.68329	inf6	Section6	RA2
inf1_Section7	scRNAseq_ra2_plasma_cells_clusters	6.08044	inf1	Section7	RA2
inf2_Section1	scRNAseq_ra2_plasma_cells_clusters	7.05319	inf2	Section1	RA2
inf3_Section2	scRNAseq_ra2_plasma_cells_clusters	7.75582	inf3	Section2	RA2
inf4_Section3	scRNAseq_ra2_plasma_cells_clusters	7.2577	inf4	Section3	RA2
inf5_Section4	scRNAseq_ra2_plasma_cells_clusters	7.51886	inf5	Section4	RA2
inf6_Section5	scRNAseq_ra2_plasma_cells_clusters	7.49812	inf6	Section5	RA2
inf1_Section6	scRNAseq_ra2_plasma_cells_clusters	8.1276	inf1	Section6	RA2
inf2_Section7	scRNAseq_ra2_plasma_cells_clusters	8.00497	inf2	Section7	RA2
inf3_Section1	scRNAseq_ra2_plasma_cells_clusters	9.8891	inf3	Section1	RA2
inf4_Section2	scRNAseq_ra2_plasma_cells_clusters	10.2263	inf4	Section2	RA2
inf5_Section3	scRNAseq_ra2_plasma_cells_clusters	9.74846	inf5	Section3	RA2
inf6_Section4	scRNAseq_ra2_plasma_cells_clusters	9.00522	inf6	Section4	RA2
inf1_Section5	scRNAseq_ra2_plasma_cells_clusters	7.95271	inf1	Section5	RA2
inf2_Section6	scRNAseq_ra2_plasma_cells_clusters	7.87777	inf2	Section6	RA2
inf3_Section7	scRNAseq_ra2_plasma_cells_clusters	9.92358	inf3	Section7	RA2
inf4_Section1	scRNAseq_ra2_plasma_cells_clusters	8.32038	inf4	Section1	RA2
inf5_Section2	scRNAseq_ra2_plasma_cells_clusters	8.02595	inf5	Section2	RA2
inf6_Section3	scRNAseq_ra2_plasma_cells_clusters	7.21045	inf6	Section3	RA2
inf1_Section4	scRNAseq_ra2_plasma_cells_clusters	7.2762	inf1	Section4	RA2
inf2_Section5	scRNAseq_ra2_plasma_cells_clusters	7.90054	inf2	Section5	RA2
inf3_Section6	scRNAseq_ra2_plasma_cells_clusters	7.81055	inf3	Section6	RA2
inf4_Section7	scRNAseq_ra2_plasma_cells_clusters	7.89965	inf4	Section7	RA2
inf5_Section1	scRNAseq_ra2_plasma_cells_clusters	9.32714	inf5	Section1	RA2
inf6_Section2	scRNAseq_ra2_plasma_cells_clusters	9.98986	inf6	Section2	RA2
inf1_Section3	scRNAseq_ra2_plasma_cells_clusters	9.0278	inf1	Section3	RA2
inf2_Section4	scRNAseq_ra2_plasma_cells_clusters	8.47903	inf2	Section4	RA2
inf3_Section5	scRNAseq_ra2_plasma_cells_clusters	8.49489	inf3	Section5	RA2
inf4_Section6	scRNAseq_ra2_plasma_cells_clusters	8.82736	inf4	Section6	RA2
inf5_Section7	scRNAseq_ra2_plasma_cells_clusters	8.63033	inf5	Section7	RA2
inf6_Section1	scRNAseq_ra2_plasma_cells_clusters	6.26093	inf6	Section1	RA2
inf1_Section2	scRNAseq_ra2_plasma_cells_clusters	7.20003	inf1	Section2	RA2
inf2_Section3	scRNAseq_ra2_plasma_cells_clusters	5.74545	inf2	Section3	RA2
inf3_Section4	scRNAseq_ra2_plasma_cells_clusters	6.71395	inf3	Section4	RA2
inf4_Section5	scRNAseq_ra2_plasma_cells_clusters	6.50319	inf4	Section5	RA2
inf5_Section6	scRNAseq_ra2_plasma_cells_clusters	6.64556	inf5	Section6	RA2
inf6_Section7	scRNAseq_ra2_plasma_cells_clusters	6.90171	inf6	Section7	RA2
rest_Section1	scRNAseq_ra2_plasma_cells_clusters	9.32704	rest	Section1	RA2
rest_Section2	scRNAseq_ra2_plasma_cells_clusters	9.31337	rest	Section2	RA2
rest_Section3	scRNAseq_ra2_plasma_cells_clusters	8.71267	rest	Section3	RA2
rest_Section4	scRNAseq_ra2_plasma_cells_clusters	8.91227	rest	Section4	RA2
rest_Section5	scRNAseq_ra2_plasma_cells_clusters	8.80685	rest	Section5	RA2
rest_Section6	scRNAseq_ra2_plasma_cells_clusters	9.20004	rest	Section6	RA2
rest_Section7	scRNAseq_ra2_plasma_cells_clusters	9.17933	rest	Section7	RA2
inf1_Section1	scRNAseq_ra2_platelets_clusters	5.9252	inf1	Section1	RA2
inf2_Section2	scRNAseq_ra2_platelets_clusters	6.32434	inf2	Section2	RA2
inf3_Section3	scRNAseq_ra2_platelets_clusters	5.72205	inf3	Section3	RA2
inf4_Section4	scRNAseq_ra2_platelets_clusters	5.90622	inf4	Section4	RA2
inf5_Section5	scRNAseq_ra2_platelets_clusters	5.68918	inf5	Section5	RA2
inf6_Section6	scRNAseq_ra2_platelets_clusters	5.69618	inf6	Section6	RA2
inf1_Section7	scRNAseq_ra2_platelets_clusters	5.80091	inf1	Section7	RA2
inf2_Section1	scRNAseq_ra2_platelets_clusters	5.44803	inf2	Section1	RA2
inf3_Section2	scRNAseq_ra2_platelets_clusters	5.35792	inf3	Section2	RA2
inf4_Section3	scRNAseq_ra2_platelets_clusters	5.21418	inf4	Section3	RA2
inf5_Section4	scRNAseq_ra2_platelets_clusters	5.2367	inf5	Section4	RA2
inf6_Section5	scRNAseq_ra2_platelets_clusters	5.24828	inf6	Section5	RA2
inf1_Section6	scRNAseq_ra2_platelets_clusters	5.5131	inf1	Section6	RA2
inf2_Section7	scRNAseq_ra2_platelets_clusters	5.32426	inf2	Section7	RA2
inf3_Section1	scRNAseq_ra2_platelets_clusters	6.16209	inf3	Section1	RA2
inf4_Section2	scRNAseq_ra2_platelets_clusters	6.03684	inf4	Section2	RA2
inf5_Section3	scRNAseq_ra2_platelets_clusters	5.17616	inf5	Section3	RA2
inf6_Section4	scRNAseq_ra2_platelets_clusters	5.44456	inf6	Section4	RA2
inf1_Section5	scRNAseq_ra2_platelets_clusters	5.65667	inf1	Section5	RA2
inf2_Section6	scRNAseq_ra2_platelets_clusters	5.67197	inf2	Section6	RA2
inf3_Section7	scRNAseq_ra2_platelets_clusters	4.98464	inf3	Section7	RA2
inf4_Section1	scRNAseq_ra2_platelets_clusters	5.72529	inf4	Section1	RA2
inf5_Section2	scRNAseq_ra2_platelets_clusters	4.81033	inf5	Section2	RA2
inf6_Section3	scRNAseq_ra2_platelets_clusters	4.31968	inf6	Section3	RA2
inf1_Section4	scRNAseq_ra2_platelets_clusters	4.96704	inf1	Section4	RA2
inf2_Section5	scRNAseq_ra2_platelets_clusters	4.37175	inf2	Section5	RA2
inf3_Section6	scRNAseq_ra2_platelets_clusters	5.13571	inf3	Section6	RA2
inf4_Section7	scRNAseq_ra2_platelets_clusters	5.08421	inf4	Section7	RA2
inf5_Section1	scRNAseq_ra2_platelets_clusters	7.5096	inf5	Section1	RA2
inf6_Section2	scRNAseq_ra2_platelets_clusters	5.92589	inf6	Section2	RA2
inf1_Section3	scRNAseq_ra2_platelets_clusters	7.55803	inf1	Section3	RA2
inf2_Section4	scRNAseq_ra2_platelets_clusters	6.23635	inf2	Section4	RA2
inf3_Section5	scRNAseq_ra2_platelets_clusters	5.04532	inf3	Section5	RA2
inf4_Section6	scRNAseq_ra2_platelets_clusters	5.5318	inf4	Section6	RA2
inf5_Section7	scRNAseq_ra2_platelets_clusters	5.67809	inf5	Section7	RA2
inf6_Section1	scRNAseq_ra2_platelets_clusters	6.70454	inf6	Section1	RA2
inf1_Section2	scRNAseq_ra2_platelets_clusters	6.41854	inf1	Section2	RA2
inf2_Section3	scRNAseq_ra2_platelets_clusters	5.9239	inf2	Section3	RA2
inf3_Section4	scRNAseq_ra2_platelets_clusters	5.97286	inf3	Section4	RA2
inf4_Section5	scRNAseq_ra2_platelets_clusters	6.13096	inf4	Section5	RA2
inf5_Section6	scRNAseq_ra2_platelets_clusters	5.72392	inf5	Section6	RA2
inf6_Section7	scRNAseq_ra2_platelets_clusters	5.22104	inf6	Section7	RA2
rest_Section1	scRNAseq_ra2_platelets_clusters	6.05079	rest	Section1	RA2
rest_Section2	scRNAseq_ra2_platelets_clusters	5.85772	rest	Section2	RA2
rest_Section3	scRNAseq_ra2_platelets_clusters	5.55022	rest	Section3	RA2
rest_Section4	scRNAseq_ra2_platelets_clusters	5.96196	rest	Section4	RA2
rest_Section5	scRNAseq_ra2_platelets_clusters	5.65591	rest	Section5	RA2
rest_Section6	scRNAseq_ra2_platelets_clusters	5.48447	rest	Section6	RA2
rest_Section7	scRNAseq_ra2_platelets_clusters	5.66296	rest	Section7	RA2
inf1_Section1	scRNAseq_ra2_tph_cells_clusters	9.83285	inf1	Section1	RA2
inf2_Section2	scRNAseq_ra2_tph_cells_clusters	9.11583	inf2	Section2	RA2
inf3_Section3	scRNAseq_ra2_tph_cells_clusters	9.73612	inf3	Section3	RA2
inf4_Section4	scRNAseq_ra2_tph_cells_clusters	8.98897	inf4	Section4	RA2
inf5_Section5	scRNAseq_ra2_tph_cells_clusters	9.39438	inf5	Section5	RA2
inf6_Section6	scRNAseq_ra2_tph_cells_clusters	8.7502	inf6	Section6	RA2
inf1_Section7	scRNAseq_ra2_tph_cells_clusters	9.77775	inf1	Section7	RA2
inf2_Section1	scRNAseq_ra2_tph_cells_clusters	7.48728	inf2	Section1	RA2
inf3_Section2	scRNAseq_ra2_tph_cells_clusters	7.76733	inf3	Section2	RA2
inf4_Section3	scRNAseq_ra2_tph_cells_clusters	8.10412	inf4	Section3	RA2
inf5_Section4	scRNAseq_ra2_tph_cells_clusters	6.97146	inf5	Section4	RA2
inf6_Section5	scRNAseq_ra2_tph_cells_clusters	7.35958	inf6	Section5	RA2
inf1_Section6	scRNAseq_ra2_tph_cells_clusters	6.70169	inf1	Section6	RA2
inf2_Section7	scRNAseq_ra2_tph_cells_clusters	7.04647	inf2	Section7	RA2
inf3_Section1	scRNAseq_ra2_tph_cells_clusters	5.38674	inf3	Section1	RA2
inf4_Section2	scRNAseq_ra2_tph_cells_clusters	5.7215	inf4	Section2	RA2
inf5_Section3	scRNAseq_ra2_tph_cells_clusters	5.69245	inf5	Section3	RA2
inf6_Section4	scRNAseq_ra2_tph_cells_clusters	5.60623	inf6	Section4	RA2
inf1_Section5	scRNAseq_ra2_tph_cells_clusters	7.07393	inf1	Section5	RA2
inf2_Section6	scRNAseq_ra2_tph_cells_clusters	6.54181	inf2	Section6	RA2
inf3_Section7	scRNAseq_ra2_tph_cells_clusters	6.43749	inf3	Section7	RA2
inf4_Section1	scRNAseq_ra2_tph_cells_clusters	5.53855	inf4	Section1	RA2
inf5_Section2	scRNAseq_ra2_tph_cells_clusters	5.88224	inf5	Section2	RA2
inf6_Section3	scRNAseq_ra2_tph_cells_clusters	6.63692	inf6	Section3	RA2
inf1_Section4	scRNAseq_ra2_tph_cells_clusters	5.97088	inf1	Section4	RA2
inf2_Section5	scRNAseq_ra2_tph_cells_clusters	6.03656	inf2	Section5	RA2
inf3_Section6	scRNAseq_ra2_tph_cells_clusters	5.82748	inf3	Section6	RA2
inf4_Section7	scRNAseq_ra2_tph_cells_clusters	5.52234	inf4	Section7	RA2
inf5_Section1	scRNAseq_ra2_tph_cells_clusters	6.6357	inf5	Section1	RA2
inf6_Section2	scRNAseq_ra2_tph_cells_clusters	6.45378	inf6	Section2	RA2
inf1_Section3	scRNAseq_ra2_tph_cells_clusters	6.28527	inf1	Section3	RA2
inf2_Section4	scRNAseq_ra2_tph_cells_clusters	7.27123	inf2	Section4	RA2
inf3_Section5	scRNAseq_ra2_tph_cells_clusters	7.55995	inf3	Section5	RA2
inf4_Section6	scRNAseq_ra2_tph_cells_clusters	6.91894	inf4	Section6	RA2
inf5_Section7	scRNAseq_ra2_tph_cells_clusters	7.28496	inf5	Section7	RA2
inf6_Section1	scRNAseq_ra2_tph_cells_clusters	8.19767	inf6	Section1	RA2
inf1_Section2	scRNAseq_ra2_tph_cells_clusters	7.84114	inf1	Section2	RA2
inf2_Section3	scRNAseq_ra2_tph_cells_clusters	8.49705	inf2	Section3	RA2
inf3_Section4	scRNAseq_ra2_tph_cells_clusters	8.10099	inf3	Section4	RA2
inf4_Section5	scRNAseq_ra2_tph_cells_clusters	8.26395	inf4	Section5	RA2
inf5_Section6	scRNAseq_ra2_tph_cells_clusters	8.29082	inf5	Section6	RA2
inf6_Section7	scRNAseq_ra2_tph_cells_clusters	8.38883	inf6	Section7	RA2
rest_Section1	scRNAseq_ra2_tph_cells_clusters	4.83522	rest	Section1	RA2
rest_Section2	scRNAseq_ra2_tph_cells_clusters	4.63948	rest	Section2	RA2
rest_Section3	scRNAseq_ra2_tph_cells_clusters	5.13238	rest	Section3	RA2
rest_Section4	scRNAseq_ra2_tph_cells_clusters	4.64797	rest	Section4	RA2
rest_Section5	scRNAseq_ra2_tph_cells_clusters	5.00344	rest	Section5	RA2
rest_Section6	scRNAseq_ra2_tph_cells_clusters	4.48266	rest	Section6	RA2
rest_Section7	scRNAseq_ra2_tph_cells_clusters	4.67998	rest	Section7	RA2

## Sheet: RA3
name	ct	Avg	inf	section	sample
inf1_Section1	scRNAseq_ra3_b_cells_clusters	5.06719	inf1	Section1	RA3
inf2_Section2	scRNAseq_ra3_b_cells_clusters	4.51087	inf2	Section2	RA3
inf3_Section3	scRNAseq_ra3_b_cells_clusters	5.07503	inf3	Section3	RA3
inf4_Section4	scRNAseq_ra3_b_cells_clusters	5.91584	inf4	Section4	RA3
inf5_Section1	scRNAseq_ra3_b_cells_clusters	4.50034	inf5	Section1	RA3
inf6_Section2	scRNAseq_ra3_b_cells_clusters	3.67073	inf6	Section2	RA3
inf7_Section3	scRNAseq_ra3_b_cells_clusters	3.67446	inf7	Section3	RA3
inf8_Section4	scRNAseq_ra3_b_cells_clusters	4.52532	inf8	Section4	RA3
inf9_Section1	scRNAseq_ra3_b_cells_clusters	4.28014	inf9	Section1	RA3
inf1_Section2	scRNAseq_ra3_b_cells_clusters	4.36699	inf1	Section2	RA3
inf2_Section3	scRNAseq_ra3_b_cells_clusters	4.54739	inf2	Section3	RA3
inf3_Section4	scRNAseq_ra3_b_cells_clusters	5.06822	inf3	Section4	RA3
inf4_Section1	scRNAseq_ra3_b_cells_clusters	3.57874	inf4	Section1	RA3
inf5_Section2	scRNAseq_ra3_b_cells_clusters	5.42629	inf5	Section2	RA3
inf6_Section3	scRNAseq_ra3_b_cells_clusters	3.21259	inf6	Section3	RA3
inf7_Section4	scRNAseq_ra3_b_cells_clusters	3.72032	inf7	Section4	RA3
inf8_Section1	scRNAseq_ra3_b_cells_clusters	5.28941	inf8	Section1	RA3
inf9_Section2	scRNAseq_ra3_b_cells_clusters	6.13081	inf9	Section2	RA3
inf1_Section3	scRNAseq_ra3_b_cells_clusters	4.45555	inf1	Section3	RA3
inf2_Section4	scRNAseq_ra3_b_cells_clusters	4.61192	inf2	Section4	RA3
inf3_Section1	scRNAseq_ra3_b_cells_clusters	3.48227	inf3	Section1	RA3
inf4_Section2	scRNAseq_ra3_b_cells_clusters	3.19503	inf4	Section2	RA3
inf5_Section3	scRNAseq_ra3_b_cells_clusters	3.76064	inf5	Section3	RA3
inf6_Section4	scRNAseq_ra3_b_cells_clusters	3.79776	inf6	Section4	RA3
inf7_Section1	scRNAseq_ra3_b_cells_clusters	3.90162	inf7	Section1	RA3
inf8_Section2	scRNAseq_ra3_b_cells_clusters	3.82298	inf8	Section2	RA3
inf9_Section3	scRNAseq_ra3_b_cells_clusters	3.73556	inf9	Section3	RA3
inf1_Section4	scRNAseq_ra3_b_cells_clusters	3.88992	inf1	Section4	RA3
inf2_Section1	scRNAseq_ra3_b_cells_clusters	4.56774	inf2	Section1	RA3
inf3_Section2	scRNAseq_ra3_b_cells_clusters	5.22271	inf3	Section2	RA3
inf4_Section3	scRNAseq_ra3_b_cells_clusters	4.62508	inf4	Section3	RA3
inf5_Section4	scRNAseq_ra3_b_cells_clusters	4.49311	inf5	Section4	RA3
inf6_Section1	scRNAseq_ra3_b_cells_clusters	2.9124	inf6	Section1	RA3
inf7_Section2	scRNAseq_ra3_b_cells_clusters	3.06915	inf7	Section2	RA3
inf8_Section3	scRNAseq_ra3_b_cells_clusters	3.32411	inf8	Section3	RA3
inf9_Section4	scRNAseq_ra3_b_cells_clusters	3.82908	inf9	Section4	RA3
rest_Section1	scRNAseq_ra3_b_cells_clusters	2.54288	rest	Section1	RA3
rest_Section2	scRNAseq_ra3_b_cells_clusters	2.42027	rest	Section2	RA3
rest_Section3	scRNAseq_ra3_b_cells_clusters	2.17535	rest	Section3	RA3
rest_Section4	scRNAseq_ra3_b_cells_clusters	2.62799	rest	Section4	RA3
inf1_Section1	scRNAseq_ra3_cd4_tcells_clusters	6.93047	inf1	Section1	RA3
inf2_Section2	scRNAseq_ra3_cd4_tcells_clusters	6.75834	inf2	Section2	RA3
inf3_Section3	scRNAseq_ra3_cd4_tcells_clusters	7.26045	inf3	Section3	RA3
inf4_Section4	scRNAseq_ra3_cd4_tcells_clusters	7.77813	inf4	Section4	RA3
inf5_Section1	scRNAseq_ra3_cd4_tcells_clusters	4.96911	inf5	Section1	RA3
inf6_Section2	scRNAseq_ra3_cd4_tcells_clusters	4.80739	inf6	Section2	RA3
inf7_Section3	scRNAseq_ra3_cd4_tcells_clusters	5.35977	inf7	Section3	RA3
inf8_Section4	scRNAseq_ra3_cd4_tcells_clusters	5.29584	inf8	Section4	RA3
inf9_Section1	scRNAseq_ra3_cd4_tcells_clusters	6.28455	inf9	Section1	RA3
inf1_Section2	scRNAseq_ra3_cd4_tcells_clusters	5.71723	inf1	Section2	RA3
inf2_Section3	scRNAseq_ra3_cd4_tcells_clusters	5.99605	inf2	Section3	RA3
inf3_Section4	scRNAseq_ra3_cd4_tcells_clusters	6.79572	inf3	Section4	RA3
inf4_Section1	scRNAseq_ra3_cd4_tcells_clusters	4.64007	inf4	Section1	RA3
inf5_Section2	scRNAseq_ra3_cd4_tcells_clusters	4.61784	inf5	Section2	RA3
inf6_Section3	scRNAseq_ra3_cd4_tcells_clusters	4.72967	inf6	Section3	RA3
inf7_Section4	scRNAseq_ra3_cd4_tcells_clusters	4.40703	inf7	Section4	RA3
inf8_Section1	scRNAseq_ra3_cd4_tcells_clusters	5.79704	inf8	Section1	RA3
inf9_Section2	scRNAseq_ra3_cd4_tcells_clusters	5.97643	inf9	Section2	RA3
inf1_Section3	scRNAseq_ra3_cd4_tcells_clusters	5.39818	inf1	Section3	RA3
inf2_Section4	scRNAseq_ra3_cd4_tcells_clusters	6.17539	inf2	Section4	RA3
inf3_Section1	scRNAseq_ra3_cd4_tcells_clusters	4.33395	inf3	Section1	RA3
inf4_Section2	scRNAseq_ra3_cd4_tcells_clusters	3.77148	inf4	Section2	RA3
inf5_Section3	scRNAseq_ra3_cd4_tcells_clusters	4.33144	inf5	Section3	RA3
inf6_Section4	scRNAseq_ra3_cd4_tcells_clusters	3.92682	inf6	Section4	RA3
inf7_Section1	scRNAseq_ra3_cd4_tcells_clusters	5.22095	inf7	Section1	RA3
inf8_Section2	scRNAseq_ra3_cd4_tcells_clusters	4.45811	inf8	Section2	RA3
inf9_Section3	scRNAseq_ra3_cd4_tcells_clusters	6.12386	inf9	Section3	RA3
inf1_Section4	scRNAseq_ra3_cd4_tcells_clusters	4.79513	inf1	Section4	RA3
inf2_Section1	scRNAseq_ra3_cd4_tcells_clusters	4.5977	inf2	Section1	RA3
inf3_Section2	scRNAseq_ra3_cd4_tcells_clusters	4.38663	inf3	Section2	RA3
inf4_Section3	scRNAseq_ra3_cd4_tcells_clusters	5.01172	inf4	Section3	RA3
inf5_Section4	scRNAseq_ra3_cd4_tcells_clusters	4.49624	inf5	Section4	RA3
inf6_Section1	scRNAseq_ra3_cd4_tcells_clusters	3.7147	inf6	Section1	RA3
inf7_Section2	scRNAseq_ra3_cd4_tcells_clusters	3.59077	inf7	Section2	RA3
inf8_Section3	scRNAseq_ra3_cd4_tcells_clusters	3.36194	inf8	Section3	RA3
inf9_Section4	scRNAseq_ra3_cd4_tcells_clusters	4.49924	inf9	Section4	RA3
rest_Section1	scRNAseq_ra3_cd4_tcells_clusters	3.87059	rest	Section1	RA3
rest_Section2	scRNAseq_ra3_cd4_tcells_clusters	3.63405	rest	Section2	RA3
rest_Section3	scRNAseq_ra3_cd4_tcells_clusters	3.79508	rest	Section3	RA3
rest_Section4	scRNAseq_ra3_cd4_tcells_clusters	3.96611	rest	Section4	RA3
inf1_Section1	scRNAseq_ra3_cd8_tcells_clusters	8.14625	inf1	Section1	RA3
inf2_Section2	scRNAseq_ra3_cd8_tcells_clusters	8.08643	inf2	Section2	RA3
inf3_Section3	scRNAseq_ra3_cd8_tcells_clusters	9.61796	inf3	Section3	RA3
inf4_Section4	scRNAseq_ra3_cd8_tcells_clusters	8.66759	inf4	Section4	RA3
inf5_Section1	scRNAseq_ra3_cd8_tcells_clusters	6.64205	inf5	Section1	RA3
inf6_Section2	scRNAseq_ra3_cd8_tcells_clusters	6.84578	inf6	Section2	RA3
inf7_Section3	scRNAseq_ra3_cd8_tcells_clusters	7.702	inf7	Section3	RA3
inf8_Section4	scRNAseq_ra3_cd8_tcells_clusters	6.99886	inf8	Section4	RA3
inf9_Section1	scRNAseq_ra3_cd8_tcells_clusters	8.92361	inf9	Section1	RA3
inf1_Section2	scRNAseq_ra3_cd8_tcells_clusters	7.60928	inf1	Section2	RA3
inf2_Section3	scRNAseq_ra3_cd8_tcells_clusters	7.52123	inf2	Section3	RA3
inf3_Section4	scRNAseq_ra3_cd8_tcells_clusters	8.71968	inf3	Section4	RA3
inf4_Section1	scRNAseq_ra3_cd8_tcells_clusters	6.39809	inf4	Section1	RA3
inf5_Section2	scRNAseq_ra3_cd8_tcells_clusters	6.87742	inf5	Section2	RA3
inf6_Section3	scRNAseq_ra3_cd8_tcells_clusters	6.44667	inf6	Section3	RA3
inf7_Section4	scRNAseq_ra3_cd8_tcells_clusters	6.07062	inf7	Section4	RA3
inf8_Section1	scRNAseq_ra3_cd8_tcells_clusters	6.91418	inf8	Section1	RA3
inf9_Section2	scRNAseq_ra3_cd8_tcells_clusters	6.97308	inf9	Section2	RA3
inf1_Section3	scRNAseq_ra3_cd8_tcells_clusters	6.56335	inf1	Section3	RA3
inf2_Section4	scRNAseq_ra3_cd8_tcells_clusters	7.03596	inf2	Section4	RA3
inf3_Section1	scRNAseq_ra3_cd8_tcells_clusters	5.7083	inf3	Section1	RA3
inf4_Section2	scRNAseq_ra3_cd8_tcells_clusters	6.57853	inf4	Section2	RA3
inf5_Section3	scRNAseq_ra3_cd8_tcells_clusters	5.70116	inf5	Section3	RA3
inf6_Section4	scRNAseq_ra3_cd8_tcells_clusters	5.50077	inf6	Section4	RA3
inf7_Section1	scRNAseq_ra3_cd8_tcells_clusters	6.59548	inf7	Section1	RA3
inf8_Section2	scRNAseq_ra3_cd8_tcells_clusters	6.88861	inf8	Section2	RA3
inf9_Section3	scRNAseq_ra3_cd8_tcells_clusters	6.7999	inf9	Section3	RA3
inf1_Section4	scRNAseq_ra3_cd8_tcells_clusters	7.47149	inf1	Section4	RA3
inf2_Section1	scRNAseq_ra3_cd8_tcells_clusters	5.22704	inf2	Section1	RA3
inf3_Section2	scRNAseq_ra3_cd8_tcells_clusters	5.54169	inf3	Section2	RA3
inf4_Section3	scRNAseq_ra3_cd8_tcells_clusters	5.34581	inf4	Section3	RA3
inf5_Section4	scRNAseq_ra3_cd8_tcells_clusters	5.82606	inf5	Section4	RA3
inf6_Section1	scRNAseq_ra3_cd8_tcells_clusters	4.98625	inf6	Section1	RA3
inf7_Section2	scRNAseq_ra3_cd8_tcells_clusters	5.22251	inf7	Section2	RA3
inf8_Section3	scRNAseq_ra3_cd8_tcells_clusters	5.04537	inf8	Section3	RA3
inf9_Section4	scRNAseq_ra3_cd8_tcells_clusters	5.32186	inf9	Section4	RA3
rest_Section1	scRNAseq_ra3_cd8_tcells_clusters	5.09931	rest	Section1	RA3
rest_Section2	scRNAseq_ra3_cd8_tcells_clusters	5.48181	rest	Section2	RA3
rest_Section3	scRNAseq_ra3_cd8_tcells_clusters	5.20152	rest	Section3	RA3
rest_Section4	scRNAseq_ra3_cd8_tcells_clusters	5.51637	rest	Section4	RA3
inf1_Section1	scRNAseq_ra3_dendritic_cells_clusters	8.12194	inf1	Section1	RA3
inf2_Section2	scRNAseq_ra3_dendritic_cells_clusters	8.03736	inf2	Section2	RA3
inf3_Section3	scRNAseq_ra3_dendritic_cells_clusters	8.50218	inf3	Section3	RA3
inf4_Section4	scRNAseq_ra3_dendritic_cells_clusters	7.5083	inf4	Section4	RA3
inf5_Section1	scRNAseq_ra3_dendritic_cells_clusters	9.13102	inf5	Section1	RA3
inf6_Section2	scRNAseq_ra3_dendritic_cells_clusters	9.72654	inf6	Section2	RA3
inf7_Section3	scRNAseq_ra3_dendritic_cells_clusters	10.4897	inf7	Section3	RA3
inf8_Section4	scRNAseq_ra3_dendritic_cells_clusters	9.20996	inf8	Section4	RA3
inf9_Section1	scRNAseq_ra3_dendritic_cells_clusters	8.67342	inf9	Section1	RA3
inf1_Section2	scRNAseq_ra3_dendritic_cells_clusters	8.3658	inf1	Section2	RA3
inf2_Section3	scRNAseq_ra3_dendritic_cells_clusters	8.31099	inf2	Section3	RA3
inf3_Section4	scRNAseq_ra3_dendritic_cells_clusters	8.17942	inf3	Section4	RA3
inf4_Section1	scRNAseq_ra3_dendritic_cells_clusters	8.3797	inf4	Section1	RA3
inf5_Section2	scRNAseq_ra3_dendritic_cells_clusters	8.51374	inf5	Section2	RA3
inf6_Section3	scRNAseq_ra3_dendritic_cells_clusters	10.3624	inf6	Section3	RA3
inf7_Section4	scRNAseq_ra3_dendritic_cells_clusters	9.28293	inf7	Section4	RA3
inf8_Section1	scRNAseq_ra3_dendritic_cells_clusters	7.71145	inf8	Section1	RA3
inf9_Section2	scRNAseq_ra3_dendritic_cells_clusters	7.69259	inf9	Section2	RA3
inf1_Section3	scRNAseq_ra3_dendritic_cells_clusters	8.19918	inf1	Section3	RA3
inf2_Section4	scRNAseq_ra3_dendritic_cells_clusters	8.21626	inf2	Section4	RA3
inf3_Section1	scRNAseq_ra3_dendritic_cells_clusters	8.20451	inf3	Section1	RA3
inf4_Section2	scRNAseq_ra3_dendritic_cells_clusters	7.96723	inf4	Section2	RA3
inf5_Section3	scRNAseq_ra3_dendritic_cells_clusters	8.88841	inf5	Section3	RA3
inf6_Section4	scRNAseq_ra3_dendritic_cells_clusters	8.19296	inf6	Section4	RA3
inf7_Section1	scRNAseq_ra3_dendritic_cells_clusters	8.69366	inf7	Section1	RA3
inf8_Section2	scRNAseq_ra3_dendritic_cells_clusters	8.33879	inf8	Section2	RA3
inf9_Section3	scRNAseq_ra3_dendritic_cells_clusters	8.9974	inf9	Section3	RA3
inf1_Section4	scRNAseq_ra3_dendritic_cells_clusters	8.70654	inf1	Section4	RA3
inf2_Section1	scRNAseq_ra3_dendritic_cells_clusters	7.25758	inf2	Section1	RA3
inf3_Section2	scRNAseq_ra3_dendritic_cells_clusters	6.61811	inf3	Section2	RA3
inf4_Section3	scRNAseq_ra3_dendritic_cells_clusters	7.16788	inf4	Section3	RA3
inf5_Section4	scRNAseq_ra3_dendritic_cells_clusters	7.23341	inf5	Section4	RA3
inf6_Section1	scRNAseq_ra3_dendritic_cells_clusters	9.53205	inf6	Section1	RA3
inf7_Section2	scRNAseq_ra3_dendritic_cells_clusters	8.56681	inf7	Section2	RA3
inf8_Section3	scRNAseq_ra3_dendritic_cells_clusters	9.06522	inf8	Section3	RA3
inf9_Section4	scRNAseq_ra3_dendritic_cells_clusters	8.01554	inf9	Section4	RA3
rest_Section1	scRNAseq_ra3_dendritic_cells_clusters	8.36633	rest	Section1	RA3
rest_Section2	scRNAseq_ra3_dendritic_cells_clusters	8.47435	rest	Section2	RA3
rest_Section3	scRNAseq_ra3_dendritic_cells_clusters	8.92623	rest	Section3	RA3
rest_Section4	scRNAseq_ra3_dendritic_cells_clusters	8.49439	rest	Section4	RA3
inf1_Section1	scRNAseq_ra3_fibro1_cd55_clusters	4.13645	inf1	Section1	RA3
inf2_Section2	scRNAseq_ra3_fibro1_cd55_clusters	3.50383	inf2	Section2	RA3
inf3_Section3	scRNAseq_ra3_fibro1_cd55_clusters	3.50843	inf3	Section3	RA3
inf4_Section4	scRNAseq_ra3_fibro1_cd55_clusters	3.21058	inf4	Section4	RA3
inf5_Section1	scRNAseq_ra3_fibro1_cd55_clusters	4.63233	inf5	Section1	RA3
inf6_Section2	scRNAseq_ra3_fibro1_cd55_clusters	4.54534	inf6	Section2	RA3
inf7_Section3	scRNAseq_ra3_fibro1_cd55_clusters	4.77042	inf7	Section3	RA3
inf8_Section4	scRNAseq_ra3_fibro1_cd55_clusters	4.80596	inf8	Section4	RA3
inf9_Section1	scRNAseq_ra3_fibro1_cd55_clusters	3.64217	inf9	Section1	RA3
inf1_Section2	scRNAseq_ra3_fibro1_cd55_clusters	4.41224	inf1	Section2	RA3
inf2_Section3	scRNAseq_ra3_fibro1_cd55_clusters	5.00946	inf2	Section3	RA3
inf3_Section4	scRNAseq_ra3_fibro1_cd55_clusters	3.45973	inf3	Section4	RA3
inf4_Section1	scRNAseq_ra3_fibro1_cd55_clusters	4.59696	inf4	Section1	RA3
inf5_Section2	scRNAseq_ra3_fibro1_cd55_clusters	4.38867	inf5	Section2	RA3
inf6_Section3	scRNAseq_ra3_fibro1_cd55_clusters	4.942	inf6	Section3	RA3
inf7_Section4	scRNAseq_ra3_fibro1_cd55_clusters	5.58863	inf7	Section4	RA3
inf8_Section1	scRNAseq_ra3_fibro1_cd55_clusters	3.79926	inf8	Section1	RA3
inf9_Section2	scRNAseq_ra3_fibro1_cd55_clusters	4.00646	inf9	Section2	RA3
inf1_Section3	scRNAseq_ra3_fibro1_cd55_clusters	4.35253	inf1	Section3	RA3
inf2_Section4	scRNAseq_ra3_fibro1_cd55_clusters	4.72738	inf2	Section4	RA3
inf3_Section1	scRNAseq_ra3_fibro1_cd55_clusters	4.98538	inf3	Section1	RA3
inf4_Section2	scRNAseq_ra3_fibro1_cd55_clusters	3.86139	inf4	Section2	RA3
inf5_Section3	scRNAseq_ra3_fibro1_cd55_clusters	4.34819	inf5	Section3	RA3
inf6_Section4	scRNAseq_ra3_fibro1_cd55_clusters	4.29741	inf6	Section4	RA3
inf7_Section1	scRNAseq_ra3_fibro1_cd55_clusters	6.21891	inf7	Section1	RA3
inf8_Section2	scRNAseq_ra3_fibro1_cd55_clusters	5.3376	inf8	Section2	RA3
inf9_Section3	scRNAseq_ra3_fibro1_cd55_clusters	5.41982	inf9	Section3	RA3
inf1_Section4	scRNAseq_ra3_fibro1_cd55_clusters	5.64327	inf1	Section4	RA3
inf2_Section1	scRNAseq_ra3_fibro1_cd55_clusters	4.22915	inf2	Section1	RA3
inf3_Section2	scRNAseq_ra3_fibro1_cd55_clusters	3.81447	inf3	Section2	RA3
inf4_Section3	scRNAseq_ra3_fibro1_cd55_clusters	4.22521	inf4	Section3	RA3
inf5_Section4	scRNAseq_ra3_fibro1_cd55_clusters	4.02811	inf5	Section4	RA3
inf6_Section1	scRNAseq_ra3_fibro1_cd55_clusters	6.20143	inf6	Section1	RA3
inf7_Section2	scRNAseq_ra3_fibro1_cd55_clusters	6.61717	inf7	Section2	RA3
inf8_Section3	scRNAseq_ra3_fibro1_cd55_clusters	6.06533	inf8	Section3	RA3
inf9_Section4	scRNAseq_ra3_fibro1_cd55_clusters	3.77219	inf9	Section4	RA3
rest_Section1	scRNAseq_ra3_fibro1_cd55_clusters	6.71219	rest	Section1	RA3
rest_Section2	scRNAseq_ra3_fibro1_cd55_clusters	7.02904	rest	Section2	RA3
rest_Section3	scRNAseq_ra3_fibro1_cd55_clusters	7.08159	rest	Section3	RA3
rest_Section4	scRNAseq_ra3_fibro1_cd55_clusters	6.9386	rest	Section4	RA3
inf1_Section1	scRNAseq_ra3_fibro2a_thy1_clusters	7.55722	inf1	Section1	RA3
inf2_Section2	scRNAseq_ra3_fibro2a_thy1_clusters	7.74761	inf2	Section2	RA3
inf3_Section3	scRNAseq_ra3_fibro2a_thy1_clusters	7.47295	inf3	Section3	RA3
inf4_Section4	scRNAseq_ra3_fibro2a_thy1_clusters	7.31207	inf4	Section4	RA3
inf5_Section1	scRNAseq_ra3_fibro2a_thy1_clusters	7.99391	inf5	Section1	RA3
inf6_Section2	scRNAseq_ra3_fibro2a_thy1_clusters	7.74075	inf6	Section2	RA3
inf7_Section3	scRNAseq_ra3_fibro2a_thy1_clusters	6.89569	inf7	Section3	RA3
inf8_Section4	scRNAseq_ra3_fibro2a_thy1_clusters	7.30505	inf8	Section4	RA3
inf9_Section1	scRNAseq_ra3_fibro2a_thy1_clusters	6.49818	inf9	Section1	RA3
inf1_Section2	scRNAseq_ra3_fibro2a_thy1_clusters	7.03184	inf1	Section2	RA3
inf2_Section3	scRNAseq_ra3_fibro2a_thy1_clusters	6.8159	inf2	Section3	RA3
inf3_Section4	scRNAseq_ra3_fibro2a_thy1_clusters	7.22557	inf3	Section4	RA3
inf4_Section1	scRNAseq_ra3_fibro2a_thy1_clusters	8.13517	inf4	Section1	RA3
inf5_Section2	scRNAseq_ra3_fibro2a_thy1_clusters	7.48418	inf5	Section2	RA3
inf6_Section3	scRNAseq_ra3_fibro2a_thy1_clusters	7.51902	inf6	Section3	RA3
inf7_Section4	scRNAseq_ra3_fibro2a_thy1_clusters	7.56244	inf7	Section4	RA3
inf8_Section1	scRNAseq_ra3_fibro2a_thy1_clusters	7.3126	inf8	Section1	RA3
inf9_Section2	scRNAseq_ra3_fibro2a_thy1_clusters	7.36485	inf9	Section2	RA3
inf1_Section3	scRNAseq_ra3_fibro2a_thy1_clusters	7.6461	inf1	Section3	RA3
inf2_Section4	scRNAseq_ra3_fibro2a_thy1_clusters	6.95571	inf2	Section4	RA3
inf3_Section1	scRNAseq_ra3_fibro2a_thy1_clusters	8.06962	inf3	Section1	RA3
inf4_Section2	scRNAseq_ra3_fibro2a_thy1_clusters	8.17076	inf4	Section2	RA3
inf5_Section3	scRNAseq_ra3_fibro2a_thy1_clusters	7.59042	inf5	Section3	RA3
inf6_Section4	scRNAseq_ra3_fibro2a_thy1_clusters	8.0306	inf6	Section4	RA3
inf7_Section1	scRNAseq_ra3_fibro2a_thy1_clusters	7.49086	inf7	Section1	RA3
inf8_Section2	scRNAseq_ra3_fibro2a_thy1_clusters	7.32979	inf8	Section2	RA3
inf9_Section3	scRNAseq_ra3_fibro2a_thy1_clusters	7.05508	inf9	Section3	RA3
inf1_Section4	scRNAseq_ra3_fibro2a_thy1_clusters	6.81621	inf1	Section4	RA3
inf2_Section1	scRNAseq_ra3_fibro2a_thy1_clusters	7.95007	inf2	Section1	RA3
inf3_Section2	scRNAseq_ra3_fibro2a_thy1_clusters	7.93724	inf3	Section2	RA3
inf4_Section3	scRNAseq_ra3_fibro2a_thy1_clusters	7.35224	inf4	Section3	RA3
inf5_Section4	scRNAseq_ra3_fibro2a_thy1_clusters	7.59655	inf5	Section4	RA3
inf6_Section1	scRNAseq_ra3_fibro2a_thy1_clusters	8.32442	inf6	Section1	RA3
inf7_Section2	scRNAseq_ra3_fibro2a_thy1_clusters	8.47644	inf7	Section2	RA3
inf8_Section3	scRNAseq_ra3_fibro2a_thy1_clusters	8.62495	inf8	Section3	RA3
inf9_Section4	scRNAseq_ra3_fibro2a_thy1_clusters	8.17428	inf9	Section4	RA3
rest_Section1	scRNAseq_ra3_fibro2a_thy1_clusters	8.82795	rest	Section1	RA3
rest_Section2	scRNAseq_ra3_fibro2a_thy1_clusters	8.61674	rest	Section2	RA3
rest_Section3	scRNAseq_ra3_fibro2a_thy1_clusters	8.66347	rest	Section3	RA3
rest_Section4	scRNAseq_ra3_fibro2a_thy1_clusters	8.49076	rest	Section4	RA3
inf1_Section1	scRNAseq_ra3_fibro2b_thy1_clusters	7.46743	inf1	Section1	RA3
inf2_Section2	scRNAseq_ra3_fibro2b_thy1_clusters	7.03462	inf2	Section2	RA3
inf3_Section3	scRNAseq_ra3_fibro2b_thy1_clusters	6.23829	inf3	Section3	RA3
inf4_Section4	scRNAseq_ra3_fibro2b_thy1_clusters	6.76463	inf4	Section4	RA3
inf5_Section1	scRNAseq_ra3_fibro2b_thy1_clusters	7.78631	inf5	Section1	RA3
inf6_Section2	scRNAseq_ra3_fibro2b_thy1_clusters	7.98304	inf6	Section2	RA3
inf7_Section3	scRNAseq_ra3_fibro2b_thy1_clusters	7.13165	inf7	Section3	RA3
inf8_Section4	scRNAseq_ra3_fibro2b_thy1_clusters	7.45048	inf8	Section4	RA3
inf9_Section1	scRNAseq_ra3_fibro2b_thy1_clusters	6.1015	inf9	Section1	RA3
inf1_Section2	scRNAseq_ra3_fibro2b_thy1_clusters	7.13995	inf1	Section2	RA3
inf2_Section3	scRNAseq_ra3_fibro2b_thy1_clusters	6.98112	inf2	Section3	RA3
inf3_Section4	scRNAseq_ra3_fibro2b_thy1_clusters	7.16522	inf3	Section4	RA3
inf4_Section1	scRNAseq_ra3_fibro2b_thy1_clusters	7.90265	inf4	Section1	RA3
inf5_Section2	scRNAseq_ra3_fibro2b_thy1_clusters	7.21327	inf5	Section2	RA3
inf6_Section3	scRNAseq_ra3_fibro2b_thy1_clusters	7.59252	inf6	Section3	RA3
inf7_Section4	scRNAseq_ra3_fibro2b_thy1_clusters	7.66792	inf7	Section4	RA3
inf8_Section1	scRNAseq_ra3_fibro2b_thy1_clusters	6.93234	inf8	Section1	RA3
inf9_Section2	scRNAseq_ra3_fibro2b_thy1_clusters	7.22156	inf9	Section2	RA3
inf1_Section3	scRNAseq_ra3_fibro2b_thy1_clusters	7.54437	inf1	Section3	RA3
inf2_Section4	scRNAseq_ra3_fibro2b_thy1_clusters	6.70376	inf2	Section4	RA3
inf3_Section1	scRNAseq_ra3_fibro2b_thy1_clusters	7.87155	inf3	Section1	RA3
inf4_Section2	scRNAseq_ra3_fibro2b_thy1_clusters	8.09217	inf4	Section2	RA3
inf5_Section3	scRNAseq_ra3_fibro2b_thy1_clusters	7.76787	inf5	Section3	RA3
inf6_Section4	scRNAseq_ra3_fibro2b_thy1_clusters	7.97462	inf6	Section4	RA3
inf7_Section1	scRNAseq_ra3_fibro2b_thy1_clusters	7.14477	inf7	Section1	RA3
inf8_Section2	scRNAseq_ra3_fibro2b_thy1_clusters	7.43941	inf8	Section2	RA3
inf9_Section3	scRNAseq_ra3_fibro2b_thy1_clusters	7.18344	inf9	Section3	RA3
inf1_Section4	scRNAseq_ra3_fibro2b_thy1_clusters	6.86357	inf1	Section4	RA3
inf2_Section1	scRNAseq_ra3_fibro2b_thy1_clusters	7.56211	inf2	Section1	RA3
inf3_Section2	scRNAseq_ra3_fibro2b_thy1_clusters	7.61168	inf3	Section2	RA3
inf4_Section3	scRNAseq_ra3_fibro2b_thy1_clusters	7.26743	inf4	Section3	RA3
inf5_Section4	scRNAseq_ra3_fibro2b_thy1_clusters	7.21726	inf5	Section4	RA3
inf6_Section1	scRNAseq_ra3_fibro2b_thy1_clusters	8.14662	inf6	Section1	RA3
inf7_Section2	scRNAseq_ra3_fibro2b_thy1_clusters	7.99498	inf7	Section2	RA3
inf8_Section3	scRNAseq_ra3_fibro2b_thy1_clusters	8.1775	inf8	Section3	RA3
inf9_Section4	scRNAseq_ra3_fibro2b_thy1_clusters	8.45323	inf9	Section4	RA3
rest_Section1	scRNAseq_ra3_fibro2b_thy1_clusters	9.01858	rest	Section1	RA3
rest_Section2	scRNAseq_ra3_fibro2b_thy1_clusters	9.06788	rest	Section2	RA3
rest_Section3	scRNAseq_ra3_fibro2b_thy1_clusters	9.09087	rest	Section3	RA3
rest_Section4	scRNAseq_ra3_fibro2b_thy1_clusters	8.6447	rest	Section4	RA3
inf1_Section1	scRNAseq_ra3_fibroblasts_CD34sublining_clusters	5.61203	inf1	Section1	RA3
inf2_Section2	scRNAseq_ra3_fibroblasts_CD34sublining_clusters	5.68851	inf2	Section2	RA3
inf3_Section3	scRNAseq_ra3_fibroblasts_CD34sublining_clusters	4.73294	inf3	Section3	RA3
inf4_Section4	scRNAseq_ra3_fibroblasts_CD34sublining_clusters	4.86004	inf4	Section4	RA3
inf5_Section1	scRNAseq_ra3_fibroblasts_CD34sublining_clusters	6.43146	inf5	Section1	RA3
inf6_Section2	scRNAseq_ra3_fibroblasts_CD34sublining_clusters	6.0784	inf6	Section2	RA3
inf7_Section3	scRNAseq_ra3_fibroblasts_CD34sublining_clusters	4.76621	inf7	Section3	RA3
inf8_Section4	scRNAseq_ra3_fibroblasts_CD34sublining_clusters	5.67629	inf8	Section4	RA3
inf9_Section1	scRNAseq_ra3_fibroblasts_CD34sublining_clusters	5.66377	inf9	Section1	RA3
inf1_Section2	scRNAseq_ra3_fibroblasts_CD34sublining_clusters	5.46417	inf1	Section2	RA3
inf2_Section3	scRNAseq_ra3_fibroblasts_CD34sublining_clusters	5.31652	inf2	Section3	RA3
inf3_Section4	scRNAseq_ra3_fibroblasts_CD34sublining_clusters	5.71703	inf3	Section4	RA3
inf4_Section1	scRNAseq_ra3_fibroblasts_CD34sublining_clusters	7.00242	inf4	Section1	RA3
inf5_Section2	scRNAseq_ra3_fibroblasts_CD34sublining_clusters	6.00318	inf5	Section2	RA3
inf6_Section3	scRNAseq_ra3_fibroblasts_CD34sublining_clusters	4.9107	inf6	Section3	RA3
inf7_Section4	scRNAseq_ra3_fibroblasts_CD34sublining_clusters	5.4487	inf7	Section4	RA3
inf8_Section1	scRNAseq_ra3_fibroblasts_CD34sublining_clusters	6.53125	inf8	Section1	RA3
inf9_Section2	scRNAseq_ra3_fibroblasts_CD34sublining_clusters	5.7293	inf9	Section2	RA3
inf1_Section3	scRNAseq_ra3_fibroblasts_CD34sublining_clusters	5.38625	inf1	Section3	RA3
inf2_Section4	scRNAseq_ra3_fibroblasts_CD34sublining_clusters	5.72613	inf2	Section4	RA3
inf3_Section1	scRNAseq_ra3_fibroblasts_CD34sublining_clusters	6.77776	inf3	Section1	RA3
inf4_Section2	scRNAseq_ra3_fibroblasts_CD34sublining_clusters	6.78229	inf4	Section2	RA3
inf5_Section3	scRNAseq_ra3_fibroblasts_CD34sublining_clusters	6.55423	inf5	Section3	RA3
inf6_Section4	scRNAseq_ra3_fibroblasts_CD34sublining_clusters	6.86496	inf6	Section4	RA3
inf7_Section1	scRNAseq_ra3_fibroblasts_CD34sublining_clusters	5.50074	inf7	Section1	RA3
inf8_Section2	scRNAseq_ra3_fibroblasts_CD34sublining_clusters	6.16782	inf8	Section2	RA3
inf9_Section3	scRNAseq_ra3_fibroblasts_CD34sublining_clusters	5.84253	inf9	Section3	RA3
inf1_Section4	scRNAseq_ra3_fibroblasts_CD34sublining_clusters	5.52732	inf1	Section4	RA3
inf2_Section1	scRNAseq_ra3_fibroblasts_CD34sublining_clusters	7.04318	inf2	Section1	RA3
inf3_Section2	scRNAseq_ra3_fibroblasts_CD34sublining_clusters	7.33127	inf3	Section2	RA3
inf4_Section3	scRNAseq_ra3_fibroblasts_CD34sublining_clusters	6.80373	inf4	Section3	RA3
inf5_Section4	scRNAseq_ra3_fibroblasts_CD34sublining_clusters	6.4691	inf5	Section4	RA3
inf6_Section1	scRNAseq_ra3_fibroblasts_CD34sublining_clusters	6.05967	inf6	Section1	RA3
inf7_Section2	scRNAseq_ra3_fibroblasts_CD34sublining_clusters	6.26894	inf7	Section2	RA3
inf8_Section3	scRNAseq_ra3_fibroblasts_CD34sublining_clusters	6.08387	inf8	Section3	RA3
inf9_Section4	scRNAseq_ra3_fibroblasts_CD34sublining_clusters	6.38746	inf9	Section4	RA3
rest_Section1	scRNAseq_ra3_fibroblasts_CD34sublining_clusters	7.00621	rest	Section1	RA3
rest_Section2	scRNAseq_ra3_fibroblasts_CD34sublining_clusters	6.63736	rest	Section2	RA3
rest_Section3	scRNAseq_ra3_fibroblasts_CD34sublining_clusters	6.43017	rest	Section3	RA3
rest_Section4	scRNAseq_ra3_fibroblasts_CD34sublining_clusters	6.37467	rest	Section4	RA3
inf1_Section1	scRNAseq_ra3_fibroblasts_DKK3sublining_clusters	4.45644	inf1	Section1	RA3
inf2_Section2	scRNAseq_ra3_fibroblasts_DKK3sublining_clusters	4.97304	inf2	Section2	RA3
inf3_Section3	scRNAseq_ra3_fibroblasts_DKK3sublining_clusters	3.79259	inf3	Section3	RA3
inf4_Section4	scRNAseq_ra3_fibroblasts_DKK3sublining_clusters	3.61499	inf4	Section4	RA3
inf5_Section1	scRNAseq_ra3_fibroblasts_DKK3sublining_clusters	4.98047	inf5	Section1	RA3
inf6_Section2	scRNAseq_ra3_fibroblasts_DKK3sublining_clusters	4.5777	inf6	Section2	RA3
inf7_Section3	scRNAseq_ra3_fibroblasts_DKK3sublining_clusters	3.87166	inf7	Section3	RA3
inf8_Section4	scRNAseq_ra3_fibroblasts_DKK3sublining_clusters	4.69368	inf8	Section4	RA3
inf9_Section1	scRNAseq_ra3_fibroblasts_DKK3sublining_clusters	4.07475	inf9	Section1	RA3
inf1_Section2	scRNAseq_ra3_fibroblasts_DKK3sublining_clusters	4.97749	inf1	Section2	RA3
inf2_Section3	scRNAseq_ra3_fibroblasts_DKK3sublining_clusters	4.79171	inf2	Section3	RA3
inf3_Section4	scRNAseq_ra3_fibroblasts_DKK3sublining_clusters	4.42875	inf3	Section4	RA3
inf4_Section1	scRNAseq_ra3_fibroblasts_DKK3sublining_clusters	5.56719	inf4	Section1	RA3
inf5_Section2	scRNAseq_ra3_fibroblasts_DKK3sublining_clusters	4.75268	inf5	Section2	RA3
inf6_Section3	scRNAseq_ra3_fibroblasts_DKK3sublining_clusters	4.78457	inf6	Section3	RA3
inf7_Section4	scRNAseq_ra3_fibroblasts_DKK3sublining_clusters	4.86352	inf7	Section4	RA3
inf8_Section1	scRNAseq_ra3_fibroblasts_DKK3sublining_clusters	4.94746	inf8	Section1	RA3
inf9_Section2	scRNAseq_ra3_fibroblasts_DKK3sublining_clusters	4.68284	inf9	Section2	RA3
inf1_Section3	scRNAseq_ra3_fibroblasts_DKK3sublining_clusters	5.3142	inf1	Section3	RA3
inf2_Section4	scRNAseq_ra3_fibroblasts_DKK3sublining_clusters	4.71355	inf2	Section4	RA3
inf3_Section1	scRNAseq_ra3_fibroblasts_DKK3sublining_clusters	6.01689	inf3	Section1	RA3
inf4_Section2	scRNAseq_ra3_fibroblasts_DKK3sublining_clusters	5.69695	inf4	Section2	RA3
inf5_Section3	scRNAseq_ra3_fibroblasts_DKK3sublining_clusters	4.83271	inf5	Section3	RA3
inf6_Section4	scRNAseq_ra3_fibroblasts_DKK3sublining_clusters	5.05162	inf6	Section4	RA3
inf7_Section1	scRNAseq_ra3_fibroblasts_DKK3sublining_clusters	4.6312	inf7	Section1	RA3
inf8_Section2	scRNAseq_ra3_fibroblasts_DKK3sublining_clusters	4.79786	inf8	Section2	RA3
inf9_Section3	scRNAseq_ra3_fibroblasts_DKK3sublining_clusters	3.28376	inf9	Section3	RA3
inf1_Section4	scRNAseq_ra3_fibroblasts_DKK3sublining_clusters	4.15984	inf1	Section4	RA3
inf2_Section1	scRNAseq_ra3_fibroblasts_DKK3sublining_clusters	5.27761	inf2	Section1	RA3
inf3_Section2	scRNAseq_ra3_fibroblasts_DKK3sublining_clusters	5.16779	inf3	Section2	RA3
inf4_Section3	scRNAseq_ra3_fibroblasts_DKK3sublining_clusters	4.2322	inf4	Section3	RA3
inf5_Section4	scRNAseq_ra3_fibroblasts_DKK3sublining_clusters	5.04907	inf5	Section4	RA3
inf6_Section1	scRNAseq_ra3_fibroblasts_DKK3sublining_clusters	6.05129	inf6	Section1	RA3
inf7_Section2	scRNAseq_ra3_fibroblasts_DKK3sublining_clusters	5.4494	inf7	Section2	RA3
inf8_Section3	scRNAseq_ra3_fibroblasts_DKK3sublining_clusters	6.02689	inf8	Section3	RA3
inf9_Section4	scRNAseq_ra3_fibroblasts_DKK3sublining_clusters	5.05443	inf9	Section4	RA3
rest_Section1	scRNAseq_ra3_fibroblasts_DKK3sublining_clusters	6.39106	rest	Section1	RA3
rest_Section2	scRNAseq_ra3_fibroblasts_DKK3sublining_clusters	6.19494	rest	Section2	RA3
rest_Section3	scRNAseq_ra3_fibroblasts_DKK3sublining_clusters	6.05462	rest	Section3	RA3
rest_Section4	scRNAseq_ra3_fibroblasts_DKK3sublining_clusters	5.98998	rest	Section4	RA3
inf1_Section1	scRNAseq_ra3_fibroblasts_HLADRAsublining_clusters	9.6201	inf1	Section1	RA3
inf2_Section2	scRNAseq_ra3_fibroblasts_HLADRAsublining_clusters	9.3167	inf2	Section2	RA3
inf3_Section3	scRNAseq_ra3_fibroblasts_HLADRAsublining_clusters	10.329	inf3	Section3	RA3
inf4_Section4	scRNAseq_ra3_fibroblasts_HLADRAsublining_clusters	9.53517	inf4	Section4	RA3
inf5_Section1	scRNAseq_ra3_fibroblasts_HLADRAsublining_clusters	9.78231	inf5	Section1	RA3
inf6_Section2	scRNAseq_ra3_fibroblasts_HLADRAsublining_clusters	10.0797	inf6	Section2	RA3
inf7_Section3	scRNAseq_ra3_fibroblasts_HLADRAsublining_clusters	11.0916	inf7	Section3	RA3
inf8_Section4	scRNAseq_ra3_fibroblasts_HLADRAsublining_clusters	9.52511	inf8	Section4	RA3
inf9_Section1	scRNAseq_ra3_fibroblasts_HLADRAsublining_clusters	9.55383	inf9	Section1	RA3
inf1_Section2	scRNAseq_ra3_fibroblasts_HLADRAsublining_clusters	9.58359	inf1	Section2	RA3
inf2_Section3	scRNAseq_ra3_fibroblasts_HLADRAsublining_clusters	10.1562	inf2	Section3	RA3
inf3_Section4	scRNAseq_ra3_fibroblasts_HLADRAsublining_clusters	8.9984	inf3	Section4	RA3
inf4_Section1	scRNAseq_ra3_fibroblasts_HLADRAsublining_clusters	9.12812	inf4	Section1	RA3
inf5_Section2	scRNAseq_ra3_fibroblasts_HLADRAsublining_clusters	9.09619	inf5	Section2	RA3
inf6_Section3	scRNAseq_ra3_fibroblasts_HLADRAsublining_clusters	10.2389	inf6	Section3	RA3
inf7_Section4	scRNAseq_ra3_fibroblasts_HLADRAsublining_clusters	9.83176	inf7	Section4	RA3
inf8_Section1	scRNAseq_ra3_fibroblasts_HLADRAsublining_clusters	9.03894	inf8	Section1	RA3
inf9_Section2	scRNAseq_ra3_fibroblasts_HLADRAsublining_clusters	8.65641	inf9	Section2	RA3
inf1_Section3	scRNAseq_ra3_fibroblasts_HLADRAsublining_clusters	9.8263	inf1	Section3	RA3
inf2_Section4	scRNAseq_ra3_fibroblasts_HLADRAsublining_clusters	8.92176	inf2	Section4	RA3
inf3_Section1	scRNAseq_ra3_fibroblasts_HLADRAsublining_clusters	9.6205	inf3	Section1	RA3
inf4_Section2	scRNAseq_ra3_fibroblasts_HLADRAsublining_clusters	9.28061	inf4	Section2	RA3
inf5_Section3	scRNAseq_ra3_fibroblasts_HLADRAsublining_clusters	10.7404	inf5	Section3	RA3
inf6_Section4	scRNAseq_ra3_fibroblasts_HLADRAsublining_clusters	9.75911	inf6	Section4	RA3
inf7_Section1	scRNAseq_ra3_fibroblasts_HLADRAsublining_clusters	10.264	inf7	Section1	RA3
inf8_Section2	scRNAseq_ra3_fibroblasts_HLADRAsublining_clusters	9.57803	inf8	Section2	RA3
inf9_Section3	scRNAseq_ra3_fibroblasts_HLADRAsublining_clusters	9.77463	inf9	Section3	RA3
inf1_Section4	scRNAseq_ra3_fibroblasts_HLADRAsublining_clusters	9.04221	inf1	Section4	RA3
inf2_Section1	scRNAseq_ra3_fibroblasts_HLADRAsublining_clusters	9.34832	inf2	Section1	RA3
inf3_Section2	scRNAseq_ra3_fibroblasts_HLADRAsublining_clusters	8.91039	inf3	Section2	RA3
inf4_Section3	scRNAseq_ra3_fibroblasts_HLADRAsublining_clusters	9.44351	inf4	Section3	RA3
inf5_Section4	scRNAseq_ra3_fibroblasts_HLADRAsublining_clusters	8.81125	inf5	Section4	RA3
inf6_Section1	scRNAseq_ra3_fibroblasts_HLADRAsublining_clusters	10.4558	inf6	Section1	RA3
inf7_Section2	scRNAseq_ra3_fibroblasts_HLADRAsublining_clusters	9.82196	inf7	Section2	RA3
inf8_Section3	scRNAseq_ra3_fibroblasts_HLADRAsublining_clusters	10.7614	inf8	Section3	RA3
inf9_Section4	scRNAseq_ra3_fibroblasts_HLADRAsublining_clusters	9.38876	inf9	Section4	RA3
rest_Section1	scRNAseq_ra3_fibroblasts_HLADRAsublining_clusters	10.4839	rest	Section1	RA3
rest_Section2	scRNAseq_ra3_fibroblasts_HLADRAsublining_clusters	10.5504	rest	Section2	RA3
rest_Section3	scRNAseq_ra3_fibroblasts_HLADRAsublining_clusters	11.1742	rest	Section3	RA3
rest_Section4	scRNAseq_ra3_fibroblasts_HLADRAsublining_clusters	10.341	rest	Section4	RA3
inf1_Section1	scRNAseq_ra3_macrophage_clusters	7.19906	inf1	Section1	RA3
inf2_Section2	scRNAseq_ra3_macrophage_clusters	6.8103	inf2	Section2	RA3
inf3_Section3	scRNAseq_ra3_macrophage_clusters	6.92624	inf3	Section3	RA3
inf4_Section4	scRNAseq_ra3_macrophage_clusters	6.91558	inf4	Section4	RA3
inf5_Section1	scRNAseq_ra3_macrophage_clusters	8.46886	inf5	Section1	RA3
inf6_Section2	scRNAseq_ra3_macrophage_clusters	8.96009	inf6	Section2	RA3
inf7_Section3	scRNAseq_ra3_macrophage_clusters	9.35931	inf7	Section3	RA3
inf8_Section4	scRNAseq_ra3_macrophage_clusters	8.46759	inf8	Section4	RA3
inf9_Section1	scRNAseq_ra3_macrophage_clusters	7.51968	inf9	Section1	RA3
inf1_Section2	scRNAseq_ra3_macrophage_clusters	7.91522	inf1	Section2	RA3
inf2_Section3	scRNAseq_ra3_macrophage_clusters	7.83902	inf2	Section3	RA3
inf3_Section4	scRNAseq_ra3_macrophage_clusters	7.22341	inf3	Section4	RA3
inf4_Section1	scRNAseq_ra3_macrophage_clusters	8.07679	inf4	Section1	RA3
inf5_Section2	scRNAseq_ra3_macrophage_clusters	7.86478	inf5	Section2	RA3
inf6_Section3	scRNAseq_ra3_macrophage_clusters	8.94639	inf6	Section3	RA3
inf7_Section4	scRNAseq_ra3_macrophage_clusters	8.70774	inf7	Section4	RA3
inf8_Section1	scRNAseq_ra3_macrophage_clusters	7.09879	inf8	Section1	RA3
inf9_Section2	scRNAseq_ra3_macrophage_clusters	6.87353	inf9	Section2	RA3
inf1_Section3	scRNAseq_ra3_macrophage_clusters	7.69016	inf1	Section3	RA3
inf2_Section4	scRNAseq_ra3_macrophage_clusters	7.46066	inf2	Section4	RA3
inf3_Section1	scRNAseq_ra3_macrophage_clusters	8.20088	inf3	Section1	RA3
inf4_Section2	scRNAseq_ra3_macrophage_clusters	8.15676	inf4	Section2	RA3
inf5_Section3	scRNAseq_ra3_macrophage_clusters	9.05202	inf5	Section3	RA3
inf6_Section4	scRNAseq_ra3_macrophage_clusters	8.24353	inf6	Section4	RA3
inf7_Section1	scRNAseq_ra3_macrophage_clusters	8.13335	inf7	Section1	RA3
inf8_Section2	scRNAseq_ra3_macrophage_clusters	7.81247	inf8	Section2	RA3
inf9_Section3	scRNAseq_ra3_macrophage_clusters	8.20628	inf9	Section3	RA3
inf1_Section4	scRNAseq_ra3_macrophage_clusters	7.71222	inf1	Section4	RA3
inf2_Section1	scRNAseq_ra3_macrophage_clusters	7.46257	inf2	Section1	RA3
inf3_Section2	scRNAseq_ra3_macrophage_clusters	6.95432	inf3	Section2	RA3
inf4_Section3	scRNAseq_ra3_macrophage_clusters	6.88433	inf4	Section3	RA3
inf5_Section4	scRNAseq_ra3_macrophage_clusters	7.0588	inf5	Section4	RA3
inf6_Section1	scRNAseq_ra3_macrophage_clusters	10.1858	inf6	Section1	RA3
inf7_Section2	scRNAseq_ra3_macrophage_clusters	9.25253	inf7	Section2	RA3
inf8_Section3	scRNAseq_ra3_macrophage_clusters	10.423	inf8	Section3	RA3
inf9_Section4	scRNAseq_ra3_macrophage_clusters	8.3352	inf9	Section4	RA3
rest_Section1	scRNAseq_ra3_macrophage_clusters	9.03572	rest	Section1	RA3
rest_Section2	scRNAseq_ra3_macrophage_clusters	8.95853	rest	Section2	RA3
rest_Section3	scRNAseq_ra3_macrophage_clusters	9.20112	rest	Section3	RA3
rest_Section4	scRNAseq_ra3_macrophage_clusters	8.76734	rest	Section4	RA3
inf1_Section1	scRNAseq_ra3_mast_cells_clusters	4.6654	inf1	Section1	RA3
inf2_Section2	scRNAseq_ra3_mast_cells_clusters	4.92864	inf2	Section2	RA3
inf3_Section3	scRNAseq_ra3_mast_cells_clusters	4.65287	inf3	Section3	RA3
inf4_Section4	scRNAseq_ra3_mast_cells_clusters	4.01484	inf4	Section4	RA3
inf5_Section1	scRNAseq_ra3_mast_cells_clusters	4.69447	inf5	Section1	RA3
inf6_Section2	scRNAseq_ra3_mast_cells_clusters	5.08147	inf6	Section2	RA3
inf7_Section3	scRNAseq_ra3_mast_cells_clusters	5.51542	inf7	Section3	RA3
inf8_Section4	scRNAseq_ra3_mast_cells_clusters	5.30719	inf8	Section4	RA3
inf9_Section1	scRNAseq_ra3_mast_cells_clusters	5.68947	inf9	Section1	RA3
inf1_Section2	scRNAseq_ra3_mast_cells_clusters	6.00926	inf1	Section2	RA3
inf2_Section3	scRNAseq_ra3_mast_cells_clusters	5.31624	inf2	Section3	RA3
inf3_Section4	scRNAseq_ra3_mast_cells_clusters	5.36267	inf3	Section4	RA3
inf4_Section1	scRNAseq_ra3_mast_cells_clusters	6.36141	inf4	Section1	RA3
inf5_Section2	scRNAseq_ra3_mast_cells_clusters	6.83885	inf5	Section2	RA3
inf6_Section3	scRNAseq_ra3_mast_cells_clusters	7.17218	inf6	Section3	RA3
inf7_Section4	scRNAseq_ra3_mast_cells_clusters	6.86188	inf7	Section4	RA3
inf8_Section1	scRNAseq_ra3_mast_cells_clusters	5.76452	inf8	Section1	RA3
inf9_Section2	scRNAseq_ra3_mast_cells_clusters	5.78264	inf9	Section2	RA3
inf1_Section3	scRNAseq_ra3_mast_cells_clusters	6.90279	inf1	Section3	RA3
inf2_Section4	scRNAseq_ra3_mast_cells_clusters	6.60727	inf2	Section4	RA3
inf3_Section1	scRNAseq_ra3_mast_cells_clusters	6.10647	inf3	Section1	RA3
inf4_Section2	scRNAseq_ra3_mast_cells_clusters	6.6572	inf4	Section2	RA3
inf5_Section3	scRNAseq_ra3_mast_cells_clusters	6.76462	inf5	Section3	RA3
inf6_Section4	scRNAseq_ra3_mast_cells_clusters	6.57386	inf6	Section4	RA3
inf7_Section1	scRNAseq_ra3_mast_cells_clusters	6.60562	inf7	Section1	RA3
inf8_Section2	scRNAseq_ra3_mast_cells_clusters	6.95291	inf8	Section2	RA3
inf9_Section3	scRNAseq_ra3_mast_cells_clusters	7.09273	inf9	Section3	RA3
inf1_Section4	scRNAseq_ra3_mast_cells_clusters	7.34622	inf1	Section4	RA3
inf2_Section1	scRNAseq_ra3_mast_cells_clusters	7.09155	inf2	Section1	RA3
inf3_Section2	scRNAseq_ra3_mast_cells_clusters	7.11687	inf3	Section2	RA3
inf4_Section3	scRNAseq_ra3_mast_cells_clusters	7.59936	inf4	Section3	RA3
inf5_Section4	scRNAseq_ra3_mast_cells_clusters	7.43015	inf5	Section4	RA3
inf6_Section1	scRNAseq_ra3_mast_cells_clusters	6.3672	inf6	Section1	RA3
inf7_Section2	scRNAseq_ra3_mast_cells_clusters	6.50092	inf7	Section2	RA3
inf8_Section3	scRNAseq_ra3_mast_cells_clusters	5.32273	inf8	Section3	RA3
inf9_Section4	scRNAseq_ra3_mast_cells_clusters	7.2996	inf9	Section4	RA3
rest_Section1	scRNAseq_ra3_mast_cells_clusters	5.79592	rest	Section1	RA3
rest_Section2	scRNAseq_ra3_mast_cells_clusters	5.87451	rest	Section2	RA3
rest_Section3	scRNAseq_ra3_mast_cells_clusters	5.8074	rest	Section3	RA3
rest_Section4	scRNAseq_ra3_mast_cells_clusters	6.12381	rest	Section4	RA3
inf1_Section1	scRNAseq_ra3_nk_cells_clusters	5.10217	inf1	Section1	RA3
inf2_Section2	scRNAseq_ra3_nk_cells_clusters	5.23959	inf2	Section2	RA3
inf3_Section3	scRNAseq_ra3_nk_cells_clusters	4.66014	inf3	Section3	RA3
inf4_Section4	scRNAseq_ra3_nk_cells_clusters	5.75417	inf4	Section4	RA3
inf5_Section1	scRNAseq_ra3_nk_cells_clusters	5.27267	inf5	Section1	RA3
inf6_Section2	scRNAseq_ra3_nk_cells_clusters	4.93939	inf6	Section2	RA3
inf7_Section3	scRNAseq_ra3_nk_cells_clusters	5.3706	inf7	Section3	RA3
inf8_Section4	scRNAseq_ra3_nk_cells_clusters	5.20785	inf8	Section4	RA3
inf9_Section1	scRNAseq_ra3_nk_cells_clusters	6.92797	inf9	Section1	RA3
inf1_Section2	scRNAseq_ra3_nk_cells_clusters	5.62282	inf1	Section2	RA3
inf2_Section3	scRNAseq_ra3_nk_cells_clusters	5.06238	inf2	Section3	RA3
inf3_Section4	scRNAseq_ra3_nk_cells_clusters	5.3626	inf3	Section4	RA3
inf4_Section1	scRNAseq_ra3_nk_cells_clusters	4.54369	inf4	Section1	RA3
inf5_Section2	scRNAseq_ra3_nk_cells_clusters	5.22651	inf5	Section2	RA3
inf6_Section3	scRNAseq_ra3_nk_cells_clusters	4.76892	inf6	Section3	RA3
inf7_Section4	scRNAseq_ra3_nk_cells_clusters	5.071	inf7	Section4	RA3
inf8_Section1	scRNAseq_ra3_nk_cells_clusters	4.88344	inf8	Section1	RA3
inf9_Section2	scRNAseq_ra3_nk_cells_clusters	5.2822	inf9	Section2	RA3
inf1_Section3	scRNAseq_ra3_nk_cells_clusters	4.41891	inf1	Section3	RA3
inf2_Section4	scRNAseq_ra3_nk_cells_clusters	4.93111	inf2	Section4	RA3
inf3_Section1	scRNAseq_ra3_nk_cells_clusters	4.67893	inf3	Section1	RA3
inf4_Section2	scRNAseq_ra3_nk_cells_clusters	4.43365	inf4	Section2	RA3
inf5_Section3	scRNAseq_ra3_nk_cells_clusters	3.34601	inf5	Section3	RA3
inf6_Section4	scRNAseq_ra3_nk_cells_clusters	3.75341	inf6	Section4	RA3
inf7_Section1	scRNAseq_ra3_nk_cells_clusters	4.9086	inf7	Section1	RA3
inf8_Section2	scRNAseq_ra3_nk_cells_clusters	5.12467	inf8	Section2	RA3
inf9_Section3	scRNAseq_ra3_nk_cells_clusters	5.45931	inf9	Section3	RA3
inf1_Section4	scRNAseq_ra3_nk_cells_clusters	5.75858	inf1	Section4	RA3
inf2_Section1	scRNAseq_ra3_nk_cells_clusters	3.7085	inf2	Section1	RA3
inf3_Section2	scRNAseq_ra3_nk_cells_clusters	3.27187	inf3	Section2	RA3
inf4_Section3	scRNAseq_ra3_nk_cells_clusters	3.07144	inf4	Section3	RA3
inf5_Section4	scRNAseq_ra3_nk_cells_clusters	3.88117	inf5	Section4	RA3
inf6_Section1	scRNAseq_ra3_nk_cells_clusters	3.58088	inf6	Section1	RA3
inf7_Section2	scRNAseq_ra3_nk_cells_clusters	3.93907	inf7	Section2	RA3
inf8_Section3	scRNAseq_ra3_nk_cells_clusters	3.59632	inf8	Section3	RA3
inf9_Section4	scRNAseq_ra3_nk_cells_clusters	3.58989	inf9	Section4	RA3
rest_Section1	scRNAseq_ra3_nk_cells_clusters	3.87185	rest	Section1	RA3
rest_Section2	scRNAseq_ra3_nk_cells_clusters	4.08543	rest	Section2	RA3
rest_Section3	scRNAseq_ra3_nk_cells_clusters	3.47051	rest	Section3	RA3
rest_Section4	scRNAseq_ra3_nk_cells_clusters	3.93281	rest	Section4	RA3
inf1_Section1	scRNAseq_ra3_plasma_cells_clusters	3.99742	inf1	Section1	RA3
inf2_Section2	scRNAseq_ra3_plasma_cells_clusters	3.92313	inf2	Section2	RA3
inf3_Section3	scRNAseq_ra3_plasma_cells_clusters	3.95768	inf3	Section3	RA3
inf4_Section4	scRNAseq_ra3_plasma_cells_clusters	5.38462	inf4	Section4	RA3
inf5_Section1	scRNAseq_ra3_plasma_cells_clusters	4.74657	inf5	Section1	RA3
inf6_Section2	scRNAseq_ra3_plasma_cells_clusters	4.52637	inf6	Section2	RA3
inf7_Section3	scRNAseq_ra3_plasma_cells_clusters	4.17747	inf7	Section3	RA3
inf8_Section4	scRNAseq_ra3_plasma_cells_clusters	4.80556	inf8	Section4	RA3
inf9_Section1	scRNAseq_ra3_plasma_cells_clusters	3.92191	inf9	Section1	RA3
inf1_Section2	scRNAseq_ra3_plasma_cells_clusters	4.48837	inf1	Section2	RA3
inf2_Section3	scRNAseq_ra3_plasma_cells_clusters	5.1235	inf2	Section3	RA3
inf3_Section4	scRNAseq_ra3_plasma_cells_clusters	4.70058	inf3	Section4	RA3
inf4_Section1	scRNAseq_ra3_plasma_cells_clusters	4.99571	inf4	Section1	RA3
inf5_Section2	scRNAseq_ra3_plasma_cells_clusters	5.54321	inf5	Section2	RA3
inf6_Section3	scRNAseq_ra3_plasma_cells_clusters	5.68117	inf6	Section3	RA3
inf7_Section4	scRNAseq_ra3_plasma_cells_clusters	5.86466	inf7	Section4	RA3
inf8_Section1	scRNAseq_ra3_plasma_cells_clusters	5.87515	inf8	Section1	RA3
inf9_Section2	scRNAseq_ra3_plasma_cells_clusters	6.13065	inf9	Section2	RA3
inf1_Section3	scRNAseq_ra3_plasma_cells_clusters	5.44889	inf1	Section3	RA3
inf2_Section4	scRNAseq_ra3_plasma_cells_clusters	5.14521	inf2	Section4	RA3
inf3_Section1	scRNAseq_ra3_plasma_cells_clusters	5.93739	inf3	Section1	RA3
inf4_Section2	scRNAseq_ra3_plasma_cells_clusters	7.76397	inf4	Section2	RA3
inf5_Section3	scRNAseq_ra3_plasma_cells_clusters	8.36718	inf5	Section3	RA3
inf6_Section4	scRNAseq_ra3_plasma_cells_clusters	8.7032	inf6	Section4	RA3
inf7_Section1	scRNAseq_ra3_plasma_cells_clusters	4.31424	inf7	Section1	RA3
inf8_Section2	scRNAseq_ra3_plasma_cells_clusters	4.67167	inf8	Section2	RA3
inf9_Section3	scRNAseq_ra3_plasma_cells_clusters	4.37718	inf9	Section3	RA3
inf1_Section4	scRNAseq_ra3_plasma_cells_clusters	4.59603	inf1	Section4	RA3
inf2_Section1	scRNAseq_ra3_plasma_cells_clusters	8.99507	inf2	Section1	RA3
inf3_Section2	scRNAseq_ra3_plasma_cells_clusters	10.7418	inf3	Section2	RA3
inf4_Section3	scRNAseq_ra3_plasma_cells_clusters	11.592	inf4	Section3	RA3
inf5_Section4	scRNAseq_ra3_plasma_cells_clusters	10.4409	inf5	Section4	RA3
inf6_Section1	scRNAseq_ra3_plasma_cells_clusters	4.98963	inf6	Section1	RA3
inf7_Section2	scRNAseq_ra3_plasma_cells_clusters	6.47477	inf7	Section2	RA3
inf8_Section3	scRNAseq_ra3_plasma_cells_clusters	6.49089	inf8	Section3	RA3
inf9_Section4	scRNAseq_ra3_plasma_cells_clusters	8.36228	inf9	Section4	RA3
rest_Section1	scRNAseq_ra3_plasma_cells_clusters	4.30183	rest	Section1	RA3
rest_Section2	scRNAseq_ra3_plasma_cells_clusters	4.08953	rest	Section2	RA3
rest_Section3	scRNAseq_ra3_plasma_cells_clusters	4.31983	rest	Section3	RA3
rest_Section4	scRNAseq_ra3_plasma_cells_clusters	4.9079	rest	Section4	RA3
inf1_Section1	scRNAseq_ra3_platelets_clusters	4.95527	inf1	Section1	RA3
inf2_Section2	scRNAseq_ra3_platelets_clusters	5.949	inf2	Section2	RA3
inf3_Section3	scRNAseq_ra3_platelets_clusters	5.49715	inf3	Section3	RA3
inf4_Section4	scRNAseq_ra3_platelets_clusters	5.07873	inf4	Section4	RA3
inf5_Section1	scRNAseq_ra3_platelets_clusters	4.12649	inf5	Section1	RA3
inf6_Section2	scRNAseq_ra3_platelets_clusters	4.50314	inf6	Section2	RA3
inf7_Section3	scRNAseq_ra3_platelets_clusters	3.85548	inf7	Section3	RA3
inf8_Section4	scRNAseq_ra3_platelets_clusters	4.69347	inf8	Section4	RA3
inf9_Section1	scRNAseq_ra3_platelets_clusters	3.94208	inf9	Section1	RA3
inf1_Section2	scRNAseq_ra3_platelets_clusters	4.43611	inf1	Section2	RA3
inf2_Section3	scRNAseq_ra3_platelets_clusters	4.45133	inf2	Section3	RA3
inf3_Section4	scRNAseq_ra3_platelets_clusters	4.31564	inf3	Section4	RA3
inf4_Section1	scRNAseq_ra3_platelets_clusters	5.17024	inf4	Section1	RA3
inf5_Section2	scRNAseq_ra3_platelets_clusters	5.11356	inf5	Section2	RA3
inf6_Section3	scRNAseq_ra3_platelets_clusters	3.90458	inf6	Section3	RA3
inf7_Section4	scRNAseq_ra3_platelets_clusters	4.85278	inf7	Section4	RA3
inf8_Section1	scRNAseq_ra3_platelets_clusters	6.32621	inf8	Section1	RA3
inf9_Section2	scRNAseq_ra3_platelets_clusters	4.20464	inf9	Section2	RA3
inf1_Section3	scRNAseq_ra3_platelets_clusters	5.06948	inf1	Section3	RA3
inf2_Section4	scRNAseq_ra3_platelets_clusters	5.42317	inf2	Section4	RA3
inf3_Section1	scRNAseq_ra3_platelets_clusters	5.27607	inf3	Section1	RA3
inf4_Section2	scRNAseq_ra3_platelets_clusters	5.15115	inf4	Section2	RA3
inf5_Section3	scRNAseq_ra3_platelets_clusters	4.34869	inf5	Section3	RA3
inf6_Section4	scRNAseq_ra3_platelets_clusters	5.31346	inf6	Section4	RA3
inf7_Section1	scRNAseq_ra3_platelets_clusters	4.68911	inf7	Section1	RA3
inf8_Section2	scRNAseq_ra3_platelets_clusters	5.9713	inf8	Section2	RA3
inf9_Section3	scRNAseq_ra3_platelets_clusters	4.54314	inf9	Section3	RA3
inf1_Section4	scRNAseq_ra3_platelets_clusters	5.36116	inf1	Section4	RA3
inf2_Section1	scRNAseq_ra3_platelets_clusters	5.44684	inf2	Section1	RA3
inf3_Section2	scRNAseq_ra3_platelets_clusters	5.09743	inf3	Section2	RA3
inf4_Section3	scRNAseq_ra3_platelets_clusters	5.30464	inf4	Section3	RA3
inf5_Section4	scRNAseq_ra3_platelets_clusters	5.07752	inf5	Section4	RA3
inf6_Section1	scRNAseq_ra3_platelets_clusters	4.30678	inf6	Section1	RA3
inf7_Section2	scRNAseq_ra3_platelets_clusters	4.42635	inf7	Section2	RA3
inf8_Section3	scRNAseq_ra3_platelets_clusters	4.06624	inf8	Section3	RA3
inf9_Section4	scRNAseq_ra3_platelets_clusters	4.94406	inf9	Section4	RA3
rest_Section1	scRNAseq_ra3_platelets_clusters	4.96418	rest	Section1	RA3
rest_Section2	scRNAseq_ra3_platelets_clusters	5.16446	rest	Section2	RA3
rest_Section3	scRNAseq_ra3_platelets_clusters	4.96058	rest	Section3	RA3
rest_Section4	scRNAseq_ra3_platelets_clusters	5.00458	rest	Section4	RA3
inf1_Section1	scRNAseq_ra3_tph_cells_clusters	6.96517	inf1	Section1	RA3
inf2_Section2	scRNAseq_ra3_tph_cells_clusters	7.49202	inf2	Section2	RA3
inf3_Section3	scRNAseq_ra3_tph_cells_clusters	7.77607	inf3	Section3	RA3
inf4_Section4	scRNAseq_ra3_tph_cells_clusters	7.68471	inf4	Section4	RA3
inf5_Section1	scRNAseq_ra3_tph_cells_clusters	5.84163	inf5	Section1	RA3
inf6_Section2	scRNAseq_ra3_tph_cells_clusters	5.93413	inf6	Section2	RA3
inf7_Section3	scRNAseq_ra3_tph_cells_clusters	5.96852	inf7	Section3	RA3
inf8_Section4	scRNAseq_ra3_tph_cells_clusters	6.03178	inf8	Section4	RA3
inf9_Section1	scRNAseq_ra3_tph_cells_clusters	8.30296	inf9	Section1	RA3
inf1_Section2	scRNAseq_ra3_tph_cells_clusters	6.85963	inf1	Section2	RA3
inf2_Section3	scRNAseq_ra3_tph_cells_clusters	6.76093	inf2	Section3	RA3
inf3_Section4	scRNAseq_ra3_tph_cells_clusters	7.27738	inf3	Section4	RA3
inf4_Section1	scRNAseq_ra3_tph_cells_clusters	5.52304	inf4	Section1	RA3
inf5_Section2	scRNAseq_ra3_tph_cells_clusters	5.03962	inf5	Section2	RA3
inf6_Section3	scRNAseq_ra3_tph_cells_clusters	4.78779	inf6	Section3	RA3
inf7_Section4	scRNAseq_ra3_tph_cells_clusters	4.19808	inf7	Section4	RA3
inf8_Section1	scRNAseq_ra3_tph_cells_clusters	5.77797	inf8	Section1	RA3
inf9_Section2	scRNAseq_ra3_tph_cells_clusters	7.29203	inf9	Section2	RA3
inf1_Section3	scRNAseq_ra3_tph_cells_clusters	5.78375	inf1	Section3	RA3
inf2_Section4	scRNAseq_ra3_tph_cells_clusters	6.64476	inf2	Section4	RA3
inf3_Section1	scRNAseq_ra3_tph_cells_clusters	4.72951	inf3	Section1	RA3
inf4_Section2	scRNAseq_ra3_tph_cells_clusters	4.44084	inf4	Section2	RA3
inf5_Section3	scRNAseq_ra3_tph_cells_clusters	3.60601	inf5	Section3	RA3
inf6_Section4	scRNAseq_ra3_tph_cells_clusters	4.01593	inf6	Section4	RA3
inf7_Section1	scRNAseq_ra3_tph_cells_clusters	5.68693	inf7	Section1	RA3
inf8_Section2	scRNAseq_ra3_tph_cells_clusters	5.30799	inf8	Section2	RA3
inf9_Section3	scRNAseq_ra3_tph_cells_clusters	6.10542	inf9	Section3	RA3
inf1_Section4	scRNAseq_ra3_tph_cells_clusters	6.31029	inf1	Section4	RA3
inf2_Section1	scRNAseq_ra3_tph_cells_clusters	4.23497	inf2	Section1	RA3
inf3_Section2	scRNAseq_ra3_tph_cells_clusters	4.27575	inf3	Section2	RA3
inf4_Section3	scRNAseq_ra3_tph_cells_clusters	4.07344	inf4	Section3	RA3
inf5_Section4	scRNAseq_ra3_tph_cells_clusters	4.89133	inf5	Section4	RA3
inf6_Section1	scRNAseq_ra3_tph_cells_clusters	4.18512	inf6	Section1	RA3
inf7_Section2	scRNAseq_ra3_tph_cells_clusters	4.32824	inf7	Section2	RA3
inf8_Section3	scRNAseq_ra3_tph_cells_clusters	3.56423	inf8	Section3	RA3
inf9_Section4	scRNAseq_ra3_tph_cells_clusters	4.57291	inf9	Section4	RA3
rest_Section1	scRNAseq_ra3_tph_cells_clusters	3.71142	rest	Section1	RA3
rest_Section2	scRNAseq_ra3_tph_cells_clusters	3.72072	rest	Section2	RA3
rest_Section3	scRNAseq_ra3_tph_cells_clusters	3.64745	rest	Section3	RA3
rest_Section4	scRNAseq_ra3_tph_cells_clusters	3.87898	rest	Section4	RA3

## Sheet: RA4
name	ct	Avg	inf	section	sample
inf1_Section1	scRNAseq_ra4_b_cells_clusters	4.59757	inf1	Section1	RA4
inf2_Section2	scRNAseq_ra4_b_cells_clusters	4.74288	inf2	Section2	RA4
inf3_Section3	scRNAseq_ra4_b_cells_clusters	4.76236	inf3	Section3	RA4
inf1_Section4	scRNAseq_ra4_b_cells_clusters	4.68135	inf1	Section4	RA4
inf2_Section5	scRNAseq_ra4_b_cells_clusters	4.43395	inf2	Section5	RA4
inf3_Section1	scRNAseq_ra4_b_cells_clusters	5.34839	inf3	Section1	RA4
inf1_Section2	scRNAseq_ra4_b_cells_clusters	4.58948	inf1	Section2	RA4
inf2_Section3	scRNAseq_ra4_b_cells_clusters	5.12381	inf2	Section3	RA4
inf3_Section4	scRNAseq_ra4_b_cells_clusters	4.69098	inf3	Section4	RA4
inf1_Section5	scRNAseq_ra4_b_cells_clusters	2.62798	inf1	Section5	RA4
inf2_Section1	scRNAseq_ra4_b_cells_clusters	5.3858	inf2	Section1	RA4
inf3_Section2	scRNAseq_ra4_b_cells_clusters	6.07087	inf3	Section2	RA4
inf1_Section3	scRNAseq_ra4_b_cells_clusters	6.15435	inf1	Section3	RA4
inf2_Section4	scRNAseq_ra4_b_cells_clusters	2.97362	inf2	Section4	RA4
inf3_Section5	scRNAseq_ra4_b_cells_clusters	8.8981	inf3	Section5	RA4
rest_Section1	scRNAseq_ra4_b_cells_clusters	3.96784	rest	Section1	RA4
rest_Section2	scRNAseq_ra4_b_cells_clusters	3.46686	rest	Section2	RA4
rest_Section3	scRNAseq_ra4_b_cells_clusters	3.71268	rest	Section3	RA4
rest_Section4	scRNAseq_ra4_b_cells_clusters	3.35054	rest	Section4	RA4
rest_Section5	scRNAseq_ra4_b_cells_clusters	3.49577	rest	Section5	RA4
inf1_Section1	scRNAseq_ra4_cd4_tcells_clusters	4.7706	inf1	Section1	RA4
inf2_Section2	scRNAseq_ra4_cd4_tcells_clusters	5.84672	inf2	Section2	RA4
inf3_Section3	scRNAseq_ra4_cd4_tcells_clusters	5.13799	inf3	Section3	RA4
inf1_Section4	scRNAseq_ra4_cd4_tcells_clusters	6.75025	inf1	Section4	RA4
inf2_Section5	scRNAseq_ra4_cd4_tcells_clusters	5.8722	inf2	Section5	RA4
inf3_Section1	scRNAseq_ra4_cd4_tcells_clusters	3.71133	inf3	Section1	RA4
inf1_Section2	scRNAseq_ra4_cd4_tcells_clusters	4.36441	inf1	Section2	RA4
inf2_Section3	scRNAseq_ra4_cd4_tcells_clusters	4.52033	inf2	Section3	RA4
inf3_Section4	scRNAseq_ra4_cd4_tcells_clusters	4.32497	inf3	Section4	RA4
inf1_Section5	scRNAseq_ra4_cd4_tcells_clusters	4.32051	inf1	Section5	RA4
inf2_Section1	scRNAseq_ra4_cd4_tcells_clusters	5.74958	inf2	Section1	RA4
inf3_Section2	scRNAseq_ra4_cd4_tcells_clusters	6.80562	inf3	Section2	RA4
inf1_Section3	scRNAseq_ra4_cd4_tcells_clusters	8.05908	inf1	Section3	RA4
inf2_Section4	scRNAseq_ra4_cd4_tcells_clusters	5.92252	inf2	Section4	RA4
inf3_Section5	scRNAseq_ra4_cd4_tcells_clusters	5.43077	inf3	Section5	RA4
rest_Section1	scRNAseq_ra4_cd4_tcells_clusters	4.48484	rest	Section1	RA4
rest_Section2	scRNAseq_ra4_cd4_tcells_clusters	5.17831	rest	Section2	RA4
rest_Section3	scRNAseq_ra4_cd4_tcells_clusters	4.82044	rest	Section3	RA4
rest_Section4	scRNAseq_ra4_cd4_tcells_clusters	4.78025	rest	Section4	RA4
rest_Section5	scRNAseq_ra4_cd4_tcells_clusters	5.09028	rest	Section5	RA4
inf1_Section1	scRNAseq_ra4_cd8_tcells_clusters	7.92607	inf1	Section1	RA4
inf2_Section2	scRNAseq_ra4_cd8_tcells_clusters	8.0042	inf2	Section2	RA4
inf3_Section3	scRNAseq_ra4_cd8_tcells_clusters	7.90659	inf3	Section3	RA4
inf1_Section4	scRNAseq_ra4_cd8_tcells_clusters	8.26328	inf1	Section4	RA4
inf2_Section5	scRNAseq_ra4_cd8_tcells_clusters	8.11586	inf2	Section5	RA4
inf3_Section1	scRNAseq_ra4_cd8_tcells_clusters	6.43978	inf3	Section1	RA4
inf1_Section2	scRNAseq_ra4_cd8_tcells_clusters	6.69506	inf1	Section2	RA4
inf2_Section3	scRNAseq_ra4_cd8_tcells_clusters	6.75224	inf2	Section3	RA4
inf3_Section4	scRNAseq_ra4_cd8_tcells_clusters	6.03215	inf3	Section4	RA4
inf1_Section5	scRNAseq_ra4_cd8_tcells_clusters	5.28116	inf1	Section5	RA4
inf2_Section1	scRNAseq_ra4_cd8_tcells_clusters	8.35587	inf2	Section1	RA4
inf3_Section2	scRNAseq_ra4_cd8_tcells_clusters	9.90072	inf3	Section2	RA4
inf1_Section3	scRNAseq_ra4_cd8_tcells_clusters	8.23889	inf1	Section3	RA4
inf2_Section4	scRNAseq_ra4_cd8_tcells_clusters	8.92373	inf2	Section4	RA4
inf3_Section5	scRNAseq_ra4_cd8_tcells_clusters	8.1385	inf3	Section5	RA4
rest_Section1	scRNAseq_ra4_cd8_tcells_clusters	6.60287	rest	Section1	RA4
rest_Section2	scRNAseq_ra4_cd8_tcells_clusters	6.36014	rest	Section2	RA4
rest_Section3	scRNAseq_ra4_cd8_tcells_clusters	6.40064	rest	Section3	RA4
rest_Section4	scRNAseq_ra4_cd8_tcells_clusters	6.34471	rest	Section4	RA4
rest_Section5	scRNAseq_ra4_cd8_tcells_clusters	6.36536	rest	Section5	RA4
inf1_Section1	scRNAseq_ra4_dendritic_cells_clusters	8.94673	inf1	Section1	RA4
inf2_Section2	scRNAseq_ra4_dendritic_cells_clusters	9.10966	inf2	Section2	RA4
inf3_Section3	scRNAseq_ra4_dendritic_cells_clusters	8.24918	inf3	Section3	RA4
inf1_Section4	scRNAseq_ra4_dendritic_cells_clusters	8.94813	inf1	Section4	RA4
inf2_Section5	scRNAseq_ra4_dendritic_cells_clusters	9.09995	inf2	Section5	RA4
inf3_Section1	scRNAseq_ra4_dendritic_cells_clusters	7.43645	inf3	Section1	RA4
inf1_Section2	scRNAseq_ra4_dendritic_cells_clusters	8.23757	inf1	Section2	RA4
inf2_Section3	scRNAseq_ra4_dendritic_cells_clusters	7.48848	inf2	Section3	RA4
inf3_Section4	scRNAseq_ra4_dendritic_cells_clusters	7.77542	inf3	Section4	RA4
inf1_Section5	scRNAseq_ra4_dendritic_cells_clusters	8.42703	inf1	Section5	RA4
inf2_Section1	scRNAseq_ra4_dendritic_cells_clusters	6.66847	inf2	Section1	RA4
inf3_Section2	scRNAseq_ra4_dendritic_cells_clusters	6.94399	inf3	Section2	RA4
inf1_Section3	scRNAseq_ra4_dendritic_cells_clusters	6.67796	inf1	Section3	RA4
inf2_Section4	scRNAseq_ra4_dendritic_cells_clusters	7.45876	inf2	Section4	RA4
inf3_Section5	scRNAseq_ra4_dendritic_cells_clusters	3.37169	inf3	Section5	RA4
rest_Section1	scRNAseq_ra4_dendritic_cells_clusters	7.43573	rest	Section1	RA4
rest_Section2	scRNAseq_ra4_dendritic_cells_clusters	7.68774	rest	Section2	RA4
rest_Section3	scRNAseq_ra4_dendritic_cells_clusters	7.1084	rest	Section3	RA4
rest_Section4	scRNAseq_ra4_dendritic_cells_clusters	7.77553	rest	Section4	RA4
rest_Section5	scRNAseq_ra4_dendritic_cells_clusters	7.49216	rest	Section5	RA4
inf1_Section1	scRNAseq_ra4_fibro1_cd55_clusters	4.50789	inf1	Section1	RA4
inf2_Section2	scRNAseq_ra4_fibro1_cd55_clusters	4.29956	inf2	Section2	RA4
inf3_Section3	scRNAseq_ra4_fibro1_cd55_clusters	4.31442	inf3	Section3	RA4
inf1_Section4	scRNAseq_ra4_fibro1_cd55_clusters	3.30764	inf1	Section4	RA4
inf2_Section5	scRNAseq_ra4_fibro1_cd55_clusters	3.97279	inf2	Section5	RA4
inf3_Section1	scRNAseq_ra4_fibro1_cd55_clusters	4.17476	inf3	Section1	RA4
inf1_Section2	scRNAseq_ra4_fibro1_cd55_clusters	4.06775	inf1	Section2	RA4
inf2_Section3	scRNAseq_ra4_fibro1_cd55_clusters	4.24837	inf2	Section3	RA4
inf3_Section4	scRNAseq_ra4_fibro1_cd55_clusters	4.72611	inf3	Section4	RA4
inf1_Section5	scRNAseq_ra4_fibro1_cd55_clusters	6.98588	inf1	Section5	RA4
inf2_Section1	scRNAseq_ra4_fibro1_cd55_clusters	3.6573	inf2	Section1	RA4
inf3_Section2	scRNAseq_ra4_fibro1_cd55_clusters	2.89536	inf3	Section2	RA4
inf1_Section3	scRNAseq_ra4_fibro1_cd55_clusters	3.00465	inf1	Section3	RA4
inf2_Section4	scRNAseq_ra4_fibro1_cd55_clusters	5.35626	inf2	Section4	RA4
inf3_Section5	scRNAseq_ra4_fibro1_cd55_clusters	5.1088	inf3	Section5	RA4
rest_Section1	scRNAseq_ra4_fibro1_cd55_clusters	5.30184	rest	Section1	RA4
rest_Section2	scRNAseq_ra4_fibro1_cd55_clusters	5.272	rest	Section2	RA4
rest_Section3	scRNAseq_ra4_fibro1_cd55_clusters	6.21029	rest	Section3	RA4
rest_Section4	scRNAseq_ra4_fibro1_cd55_clusters	5.93714	rest	Section4	RA4
rest_Section5	scRNAseq_ra4_fibro1_cd55_clusters	5.82338	rest	Section5	RA4
inf1_Section1	scRNAseq_ra4_fibro2a_thy1_clusters	7.47962	inf1	Section1	RA4
inf2_Section2	scRNAseq_ra4_fibro2a_thy1_clusters	7.32598	inf2	Section2	RA4
inf3_Section3	scRNAseq_ra4_fibro2a_thy1_clusters	7.69217	inf3	Section3	RA4
inf1_Section4	scRNAseq_ra4_fibro2a_thy1_clusters	7.56872	inf1	Section4	RA4
inf2_Section5	scRNAseq_ra4_fibro2a_thy1_clusters	7.53443	inf2	Section5	RA4
inf3_Section1	scRNAseq_ra4_fibro2a_thy1_clusters	7.79143	inf3	Section1	RA4
inf1_Section2	scRNAseq_ra4_fibro2a_thy1_clusters	7.07019	inf1	Section2	RA4
inf2_Section3	scRNAseq_ra4_fibro2a_thy1_clusters	7.59523	inf2	Section3	RA4
inf3_Section4	scRNAseq_ra4_fibro2a_thy1_clusters	7.24441	inf3	Section4	RA4
inf1_Section5	scRNAseq_ra4_fibro2a_thy1_clusters	8.12954	inf1	Section5	RA4
inf2_Section1	scRNAseq_ra4_fibro2a_thy1_clusters	7.74851	inf2	Section1	RA4
inf3_Section2	scRNAseq_ra4_fibro2a_thy1_clusters	7.2138	inf3	Section2	RA4
inf1_Section3	scRNAseq_ra4_fibro2a_thy1_clusters	9.8338	inf1	Section3	RA4
inf2_Section4	scRNAseq_ra4_fibro2a_thy1_clusters	7.46551	inf2	Section4	RA4
inf3_Section5	scRNAseq_ra4_fibro2a_thy1_clusters	9.90115	inf3	Section5	RA4
rest_Section1	scRNAseq_ra4_fibro2a_thy1_clusters	9.03707	rest	Section1	RA4
rest_Section2	scRNAseq_ra4_fibro2a_thy1_clusters	9.16658	rest	Section2	RA4
rest_Section3	scRNAseq_ra4_fibro2a_thy1_clusters	9.01515	rest	Section3	RA4
rest_Section4	scRNAseq_ra4_fibro2a_thy1_clusters	9.21484	rest	Section4	RA4
rest_Section5	scRNAseq_ra4_fibro2a_thy1_clusters	9.51078	rest	Section5	RA4
inf1_Section1	scRNAseq_ra4_fibro2b_thy1_clusters	8.95484	inf1	Section1	RA4
inf2_Section2	scRNAseq_ra4_fibro2b_thy1_clusters	8.79677	inf2	Section2	RA4
inf3_Section3	scRNAseq_ra4_fibro2b_thy1_clusters	8.73671	inf3	Section3	RA4
inf1_Section4	scRNAseq_ra4_fibro2b_thy1_clusters	8.5924	inf1	Section4	RA4
inf2_Section5	scRNAseq_ra4_fibro2b_thy1_clusters	8.45024	inf2	Section5	RA4
inf3_Section1	scRNAseq_ra4_fibro2b_thy1_clusters	9.57029	inf3	Section1	RA4
inf1_Section2	scRNAseq_ra4_fibro2b_thy1_clusters	8.66535	inf1	Section2	RA4
inf2_Section3	scRNAseq_ra4_fibro2b_thy1_clusters	9.51531	inf2	Section3	RA4
inf3_Section4	scRNAseq_ra4_fibro2b_thy1_clusters	9.20868	inf3	Section4	RA4
inf1_Section5	scRNAseq_ra4_fibro2b_thy1_clusters	9.88663	inf1	Section5	RA4
inf2_Section1	scRNAseq_ra4_fibro2b_thy1_clusters	8.5527	inf2	Section1	RA4
inf3_Section2	scRNAseq_ra4_fibro2b_thy1_clusters	7.50587	inf3	Section2	RA4
inf1_Section3	scRNAseq_ra4_fibro2b_thy1_clusters	8.47422	inf1	Section3	RA4
inf2_Section4	scRNAseq_ra4_fibro2b_thy1_clusters	8.2189	inf2	Section4	RA4
inf3_Section5	scRNAseq_ra4_fibro2b_thy1_clusters	11.2545	inf3	Section5	RA4
rest_Section1	scRNAseq_ra4_fibro2b_thy1_clusters	10.2936	rest	Section1	RA4
rest_Section2	scRNAseq_ra4_fibro2b_thy1_clusters	10.1539	rest	Section2	RA4
rest_Section3	scRNAseq_ra4_fibro2b_thy1_clusters	10.2548	rest	Section3	RA4
rest_Section4	scRNAseq_ra4_fibro2b_thy1_clusters	10.1732	rest	Section4	RA4
rest_Section5	scRNAseq_ra4_fibro2b_thy1_clusters	10.2942	rest	Section5	RA4
inf1_Section1	scRNAseq_ra4_fibroblasts_CD34sublining_clusters	4.26139	inf1	Section1	RA4
inf2_Section2	scRNAseq_ra4_fibroblasts_CD34sublining_clusters	4.64487	inf2	Section2	RA4
inf3_Section3	scRNAseq_ra4_fibroblasts_CD34sublining_clusters	4.28837	inf3	Section3	RA4
inf1_Section4	scRNAseq_ra4_fibroblasts_CD34sublining_clusters	4.48216	inf1	Section4	RA4
inf2_Section5	scRNAseq_ra4_fibroblasts_CD34sublining_clusters	4.05706	inf2	Section5	RA4
inf3_Section1	scRNAseq_ra4_fibroblasts_CD34sublining_clusters	4.78919	inf3	Section1	RA4
inf1_Section2	scRNAseq_ra4_fibroblasts_CD34sublining_clusters	4.04971	inf1	Section2	RA4
inf2_Section3	scRNAseq_ra4_fibroblasts_CD34sublining_clusters	4.99511	inf2	Section3	RA4
inf3_Section4	scRNAseq_ra4_fibroblasts_CD34sublining_clusters	4.70462	inf3	Section4	RA4
inf1_Section5	scRNAseq_ra4_fibroblasts_CD34sublining_clusters	5.53194	inf1	Section5	RA4
inf2_Section1	scRNAseq_ra4_fibroblasts_CD34sublining_clusters	4.28706	inf2	Section1	RA4
inf3_Section2	scRNAseq_ra4_fibroblasts_CD34sublining_clusters	4.69282	inf3	Section2	RA4
inf1_Section3	scRNAseq_ra4_fibroblasts_CD34sublining_clusters	4.72194	inf1	Section3	RA4
inf2_Section4	scRNAseq_ra4_fibroblasts_CD34sublining_clusters	4.47052	inf2	Section4	RA4
inf3_Section5	scRNAseq_ra4_fibroblasts_CD34sublining_clusters	6.55338	inf3	Section5	RA4
rest_Section1	scRNAseq_ra4_fibroblasts_CD34sublining_clusters	5.19173	rest	Section1	RA4
rest_Section2	scRNAseq_ra4_fibroblasts_CD34sublining_clusters	5.40839	rest	Section2	RA4
rest_Section3	scRNAseq_ra4_fibroblasts_CD34sublining_clusters	5.17439	rest	Section3	RA4
rest_Section4	scRNAseq_ra4_fibroblasts_CD34sublining_clusters	5.61149	rest	Section4	RA4
rest_Section5	scRNAseq_ra4_fibroblasts_CD34sublining_clusters	5.63121	rest	Section5	RA4
inf1_Section1	scRNAseq_ra4_fibroblasts_DKK3sublining_clusters	4.74245	inf1	Section1	RA4
inf2_Section2	scRNAseq_ra4_fibroblasts_DKK3sublining_clusters	3.57477	inf2	Section2	RA4
inf3_Section3	scRNAseq_ra4_fibroblasts_DKK3sublining_clusters	4.44919	inf3	Section3	RA4
inf1_Section4	scRNAseq_ra4_fibroblasts_DKK3sublining_clusters	3.92809	inf1	Section4	RA4
inf2_Section5	scRNAseq_ra4_fibroblasts_DKK3sublining_clusters	4.13976	inf2	Section5	RA4
inf3_Section1	scRNAseq_ra4_fibroblasts_DKK3sublining_clusters	5.15966	inf3	Section1	RA4
inf1_Section2	scRNAseq_ra4_fibroblasts_DKK3sublining_clusters	4.56228	inf1	Section2	RA4
inf2_Section3	scRNAseq_ra4_fibroblasts_DKK3sublining_clusters	4.3194	inf2	Section3	RA4
inf3_Section4	scRNAseq_ra4_fibroblasts_DKK3sublining_clusters	4.7654	inf3	Section4	RA4
inf1_Section5	scRNAseq_ra4_fibroblasts_DKK3sublining_clusters	4.68161	inf1	Section5	RA4
inf2_Section1	scRNAseq_ra4_fibroblasts_DKK3sublining_clusters	5.644	inf2	Section1	RA4
inf3_Section2	scRNAseq_ra4_fibroblasts_DKK3sublining_clusters	4.93212	inf3	Section2	RA4
inf1_Section3	scRNAseq_ra4_fibroblasts_DKK3sublining_clusters	2.39672	inf1	Section3	RA4
inf2_Section4	scRNAseq_ra4_fibroblasts_DKK3sublining_clusters	4.18993	inf2	Section4	RA4
inf3_Section5	scRNAseq_ra4_fibroblasts_DKK3sublining_clusters	2.60174	inf3	Section5	RA4
rest_Section1	scRNAseq_ra4_fibroblasts_DKK3sublining_clusters	5.39749	rest	Section1	RA4
rest_Section2	scRNAseq_ra4_fibroblasts_DKK3sublining_clusters	4.83696	rest	Section2	RA4
rest_Section3	scRNAseq_ra4_fibroblasts_DKK3sublining_clusters	4.82678	rest	Section3	RA4
rest_Section4	scRNAseq_ra4_fibroblasts_DKK3sublining_clusters	4.64615	rest	Section4	RA4
rest_Section5	scRNAseq_ra4_fibroblasts_DKK3sublining_clusters	4.8486	rest	Section5	RA4
inf1_Section1	scRNAseq_ra4_fibroblasts_HLADRAsublining_clusters	9.83526	inf1	Section1	RA4
inf2_Section2	scRNAseq_ra4_fibroblasts_HLADRAsublining_clusters	10.0735	inf2	Section2	RA4
inf3_Section3	scRNAseq_ra4_fibroblasts_HLADRAsublining_clusters	9.34126	inf3	Section3	RA4
inf1_Section4	scRNAseq_ra4_fibroblasts_HLADRAsublining_clusters	9.23193	inf1	Section4	RA4
inf2_Section5	scRNAseq_ra4_fibroblasts_HLADRAsublining_clusters	9.98504	inf2	Section5	RA4
inf3_Section1	scRNAseq_ra4_fibroblasts_HLADRAsublining_clusters	9.70288	inf3	Section1	RA4
inf1_Section2	scRNAseq_ra4_fibroblasts_HLADRAsublining_clusters	10.3641	inf1	Section2	RA4
inf2_Section3	scRNAseq_ra4_fibroblasts_HLADRAsublining_clusters	9.69956	inf2	Section3	RA4
inf3_Section4	scRNAseq_ra4_fibroblasts_HLADRAsublining_clusters	10.467	inf3	Section4	RA4
inf1_Section5	scRNAseq_ra4_fibroblasts_HLADRAsublining_clusters	10.9967	inf1	Section5	RA4
inf2_Section1	scRNAseq_ra4_fibroblasts_HLADRAsublining_clusters	8.49601	inf2	Section1	RA4
inf3_Section2	scRNAseq_ra4_fibroblasts_HLADRAsublining_clusters	9.36083	inf3	Section2	RA4
inf1_Section3	scRNAseq_ra4_fibroblasts_HLADRAsublining_clusters	8.43217	inf1	Section3	RA4
inf2_Section4	scRNAseq_ra4_fibroblasts_HLADRAsublining_clusters	10.6626	inf2	Section4	RA4
inf3_Section5	scRNAseq_ra4_fibroblasts_HLADRAsublining_clusters	9.18128	inf3	Section5	RA4
rest_Section1	scRNAseq_ra4_fibroblasts_HLADRAsublining_clusters	9.74516	rest	Section1	RA4
rest_Section2	scRNAseq_ra4_fibroblasts_HLADRAsublining_clusters	10.4045	rest	Section2	RA4
rest_Section3	scRNAseq_ra4_fibroblasts_HLADRAsublining_clusters	9.83752	rest	Section3	RA4
rest_Section4	scRNAseq_ra4_fibroblasts_HLADRAsublining_clusters	10.5823	rest	Section4	RA4
rest_Section5	scRNAseq_ra4_fibroblasts_HLADRAsublining_clusters	10.2821	rest	Section5	RA4
inf1_Section1	scRNAseq_ra4_macrophage_clusters	9.06242	inf1	Section1	RA4
inf2_Section2	scRNAseq_ra4_macrophage_clusters	8.91703	inf2	Section2	RA4
inf3_Section3	scRNAseq_ra4_macrophage_clusters	8.31521	inf3	Section3	RA4
inf1_Section4	scRNAseq_ra4_macrophage_clusters	8.30977	inf1	Section4	RA4
inf2_Section5	scRNAseq_ra4_macrophage_clusters	9.05287	inf2	Section5	RA4
inf3_Section1	scRNAseq_ra4_macrophage_clusters	8.3204	inf3	Section1	RA4
inf1_Section2	scRNAseq_ra4_macrophage_clusters	8.27205	inf1	Section2	RA4
inf2_Section3	scRNAseq_ra4_macrophage_clusters	8.09517	inf2	Section3	RA4
inf3_Section4	scRNAseq_ra4_macrophage_clusters	8.51519	inf3	Section4	RA4
inf1_Section5	scRNAseq_ra4_macrophage_clusters	8.79748	inf1	Section5	RA4
inf2_Section1	scRNAseq_ra4_macrophage_clusters	7.05793	inf2	Section1	RA4
inf3_Section2	scRNAseq_ra4_macrophage_clusters	7.08096	inf3	Section2	RA4
inf1_Section3	scRNAseq_ra4_macrophage_clusters	5.59012	inf1	Section3	RA4
inf2_Section4	scRNAseq_ra4_macrophage_clusters	6.58539	inf2	Section4	RA4
inf3_Section5	scRNAseq_ra4_macrophage_clusters	6.89729	inf3	Section5	RA4
rest_Section1	scRNAseq_ra4_macrophage_clusters	8.87949	rest	Section1	RA4
rest_Section2	scRNAseq_ra4_macrophage_clusters	8.99112	rest	Section2	RA4
rest_Section3	scRNAseq_ra4_macrophage_clusters	8.61172	rest	Section3	RA4
rest_Section4	scRNAseq_ra4_macrophage_clusters	8.69601	rest	Section4	RA4
rest_Section5	scRNAseq_ra4_macrophage_clusters	8.44431	rest	Section5	RA4
inf1_Section1	scRNAseq_ra4_mast_cells_clusters	6.28307	inf1	Section1	RA4
inf2_Section2	scRNAseq_ra4_mast_cells_clusters	6.52741	inf2	Section2	RA4
inf3_Section3	scRNAseq_ra4_mast_cells_clusters	7.32333	inf3	Section3	RA4
inf1_Section4	scRNAseq_ra4_mast_cells_clusters	6.48893	inf1	Section4	RA4
inf2_Section5	scRNAseq_ra4_mast_cells_clusters	6.65239	inf2	Section5	RA4
inf3_Section1	scRNAseq_ra4_mast_cells_clusters	6.09067	inf3	Section1	RA4
inf1_Section2	scRNAseq_ra4_mast_cells_clusters	6.50259	inf1	Section2	RA4
inf2_Section3	scRNAseq_ra4_mast_cells_clusters	5.70628	inf2	Section3	RA4
inf3_Section4	scRNAseq_ra4_mast_cells_clusters	7.80992	inf3	Section4	RA4
inf1_Section5	scRNAseq_ra4_mast_cells_clusters	8.25675	inf1	Section5	RA4
inf2_Section1	scRNAseq_ra4_mast_cells_clusters	6.56735	inf2	Section1	RA4
inf3_Section2	scRNAseq_ra4_mast_cells_clusters	5.62826	inf3	Section2	RA4
inf1_Section3	scRNAseq_ra4_mast_cells_clusters	5.91718	inf1	Section3	RA4
inf2_Section4	scRNAseq_ra4_mast_cells_clusters	6.24723	inf2	Section4	RA4
inf3_Section5	scRNAseq_ra4_mast_cells_clusters	4.5758	inf3	Section5	RA4
rest_Section1	scRNAseq_ra4_mast_cells_clusters	5.2188	rest	Section1	RA4
rest_Section2	scRNAseq_ra4_mast_cells_clusters	5.42875	rest	Section2	RA4
rest_Section3	scRNAseq_ra4_mast_cells_clusters	5.65743	rest	Section3	RA4
rest_Section4	scRNAseq_ra4_mast_cells_clusters	5.31331	rest	Section4	RA4
rest_Section5	scRNAseq_ra4_mast_cells_clusters	5.30504	rest	Section5	RA4
inf1_Section1	scRNAseq_ra4_nk_cells_clusters	5.10259	inf1	Section1	RA4
inf2_Section2	scRNAseq_ra4_nk_cells_clusters	4.65463	inf2	Section2	RA4
inf3_Section3	scRNAseq_ra4_nk_cells_clusters	5.07558	inf3	Section3	RA4
inf1_Section4	scRNAseq_ra4_nk_cells_clusters	4.5911	inf1	Section4	RA4
inf2_Section5	scRNAseq_ra4_nk_cells_clusters	4.83229	inf2	Section5	RA4
inf3_Section1	scRNAseq_ra4_nk_cells_clusters	3.90094	inf3	Section1	RA4
inf1_Section2	scRNAseq_ra4_nk_cells_clusters	4.31894	inf1	Section2	RA4
inf2_Section3	scRNAseq_ra4_nk_cells_clusters	3.66871	inf2	Section3	RA4
inf3_Section4	scRNAseq_ra4_nk_cells_clusters	3.1443	inf3	Section4	RA4
inf1_Section5	scRNAseq_ra4_nk_cells_clusters	2.71929	inf1	Section5	RA4
inf2_Section1	scRNAseq_ra4_nk_cells_clusters	5.17792	inf2	Section1	RA4
inf3_Section2	scRNAseq_ra4_nk_cells_clusters	5.37208	inf3	Section2	RA4
inf1_Section3	scRNAseq_ra4_nk_cells_clusters	3.86005	inf1	Section3	RA4
inf2_Section4	scRNAseq_ra4_nk_cells_clusters	6.10693	inf2	Section4	RA4
inf3_Section5	scRNAseq_ra4_nk_cells_clusters	4.10688	inf3	Section5	RA4
rest_Section1	scRNAseq_ra4_nk_cells_clusters	4.14096	rest	Section1	RA4
rest_Section2	scRNAseq_ra4_nk_cells_clusters	3.65338	rest	Section2	RA4
rest_Section3	scRNAseq_ra4_nk_cells_clusters	3.91678	rest	Section3	RA4
rest_Section4	scRNAseq_ra4_nk_cells_clusters	3.39496	rest	Section4	RA4
rest_Section5	scRNAseq_ra4_nk_cells_clusters	3.13755	rest	Section5	RA4
inf1_Section1	scRNAseq_ra4_plasma_cells_clusters	5.37961	inf1	Section1	RA4
inf2_Section2	scRNAseq_ra4_plasma_cells_clusters	5.45552	inf2	Section2	RA4
inf3_Section3	scRNAseq_ra4_plasma_cells_clusters	6.03341	inf3	Section3	RA4
inf1_Section4	scRNAseq_ra4_plasma_cells_clusters	5.85207	inf1	Section4	RA4
inf2_Section5	scRNAseq_ra4_plasma_cells_clusters	5.39669	inf2	Section5	RA4
inf3_Section1	scRNAseq_ra4_plasma_cells_clusters	10.2548	inf3	Section1	RA4
inf1_Section2	scRNAseq_ra4_plasma_cells_clusters	10.6531	inf1	Section2	RA4
inf2_Section3	scRNAseq_ra4_plasma_cells_clusters	11.2556	inf2	Section3	RA4
inf3_Section4	scRNAseq_ra4_plasma_cells_clusters	9.69876	inf3	Section4	RA4
inf1_Section5	scRNAseq_ra4_plasma_cells_clusters	7.29572	inf1	Section5	RA4
inf2_Section1	scRNAseq_ra4_plasma_cells_clusters	5.98056	inf2	Section1	RA4
inf3_Section2	scRNAseq_ra4_plasma_cells_clusters	6.15073	inf3	Section2	RA4
inf1_Section3	scRNAseq_ra4_plasma_cells_clusters	6.13318	inf1	Section3	RA4
inf2_Section4	scRNAseq_ra4_plasma_cells_clusters	6.41231	inf2	Section4	RA4
inf3_Section5	scRNAseq_ra4_plasma_cells_clusters	3.61754	inf3	Section5	RA4
rest_Section1	scRNAseq_ra4_plasma_cells_clusters	5.51084	rest	Section1	RA4
rest_Section2	scRNAseq_ra4_plasma_cells_clusters	5.81113	rest	Section2	RA4
rest_Section3	scRNAseq_ra4_plasma_cells_clusters	5.67472	rest	Section3	RA4
rest_Section4	scRNAseq_ra4_plasma_cells_clusters	5.55495	rest	Section4	RA4
rest_Section5	scRNAseq_ra4_plasma_cells_clusters	5.40108	rest	Section5	RA4
inf1_Section1	scRNAseq_ra4_platelets_clusters	3.20741	inf1	Section1	RA4
inf2_Section2	scRNAseq_ra4_platelets_clusters	2.84532	inf2	Section2	RA4
inf3_Section3	scRNAseq_ra4_platelets_clusters	3.39038	inf3	Section3	RA4
inf1_Section4	scRNAseq_ra4_platelets_clusters	3.31656	inf1	Section4	RA4
inf2_Section5	scRNAseq_ra4_platelets_clusters	3.40193	inf2	Section5	RA4
inf3_Section1	scRNAseq_ra4_platelets_clusters	4.08384	inf3	Section1	RA4
inf1_Section2	scRNAseq_ra4_platelets_clusters	4.18905	inf1	Section2	RA4
inf2_Section3	scRNAseq_ra4_platelets_clusters	3.55571	inf2	Section3	RA4
inf3_Section4	scRNAseq_ra4_platelets_clusters	3.20854	inf3	Section4	RA4
inf1_Section5	scRNAseq_ra4_platelets_clusters	2.36102	inf1	Section5	RA4
inf2_Section1	scRNAseq_ra4_platelets_clusters	5.85292	inf2	Section1	RA4
inf3_Section2	scRNAseq_ra4_platelets_clusters	3.1662	inf3	Section2	RA4
inf1_Section3	scRNAseq_ra4_platelets_clusters	6.8379	inf1	Section3	RA4
inf2_Section4	scRNAseq_ra4_platelets_clusters	3.30611	inf2	Section4	RA4
inf3_Section5	scRNAseq_ra4_platelets_clusters	7.28797	inf3	Section5	RA4
rest_Section1	scRNAseq_ra4_platelets_clusters	5.39075	rest	Section1	RA4
rest_Section2	scRNAseq_ra4_platelets_clusters	5.0859	rest	Section2	RA4
rest_Section3	scRNAseq_ra4_platelets_clusters	5.40549	rest	Section3	RA4
rest_Section4	scRNAseq_ra4_platelets_clusters	5.30778	rest	Section4	RA4
rest_Section5	scRNAseq_ra4_platelets_clusters	5.4793	rest	Section5	RA4
inf1_Section1	scRNAseq_ra4_tph_cells_clusters	4.94247	inf1	Section1	RA4
inf2_Section2	scRNAseq_ra4_tph_cells_clusters	5.18114	inf2	Section2	RA4
inf3_Section3	scRNAseq_ra4_tph_cells_clusters	4.98385	inf3	Section3	RA4
inf1_Section4	scRNAseq_ra4_tph_cells_clusters	5.68763	inf1	Section4	RA4
inf2_Section5	scRNAseq_ra4_tph_cells_clusters	5.00255	inf2	Section5	RA4
inf3_Section1	scRNAseq_ra4_tph_cells_clusters	3.22515	inf3	Section1	RA4
inf1_Section2	scRNAseq_ra4_tph_cells_clusters	3.39835	inf1	Section2	RA4
inf2_Section3	scRNAseq_ra4_tph_cells_clusters	3.46069	inf2	Section3	RA4
inf3_Section4	scRNAseq_ra4_tph_cells_clusters	3.68352	inf3	Section4	RA4
inf1_Section5	scRNAseq_ra4_tph_cells_clusters	3.70078	inf1	Section5	RA4
inf2_Section1	scRNAseq_ra4_tph_cells_clusters	4.81802	inf2	Section1	RA4
inf3_Section2	scRNAseq_ra4_tph_cells_clusters	6.27977	inf3	Section2	RA4
inf1_Section3	scRNAseq_ra4_tph_cells_clusters	5.66779	inf1	Section3	RA4
inf2_Section4	scRNAseq_ra4_tph_cells_clusters	5.69963	inf2	Section4	RA4
inf3_Section5	scRNAseq_ra4_tph_cells_clusters	3.07463	inf3	Section5	RA4
rest_Section1	scRNAseq_ra4_tph_cells_clusters	3.40098	rest	Section1	RA4
rest_Section2	scRNAseq_ra4_tph_cells_clusters	3.09434	rest	Section2	RA4
rest_Section3	scRNAseq_ra4_tph_cells_clusters	3.37273	rest	Section3	RA4
rest_Section4	scRNAseq_ra4_tph_cells_clusters	3.31677	rest	Section4	RA4
rest_Section5	scRNAseq_ra4_tph_cells_clusters	3.39889	rest	Section5	RA4

## Sheet: RA5
name	ct	Avg	inf	section	sample
inf1_Section1	scRNAseq_ra5_b_cells_clusters	4.11064	inf1	Section1	RA5
inf2_Section2	scRNAseq_ra5_b_cells_clusters	3.68978	inf2	Section2	RA5
inf3_Section3	scRNAseq_ra5_b_cells_clusters	3.79421	inf3	Section3	RA5
inf4_Section1	scRNAseq_ra5_b_cells_clusters	3.04268	inf4	Section1	RA5
inf5_Section2	scRNAseq_ra5_b_cells_clusters	4.73623	inf5	Section2	RA5
inf1_Section3	scRNAseq_ra5_b_cells_clusters	4.56957	inf1	Section3	RA5
inf2_Section1	scRNAseq_ra5_b_cells_clusters	2.68051	inf2	Section1	RA5
inf3_Section2	scRNAseq_ra5_b_cells_clusters	1.75159	inf3	Section2	RA5
inf4_Section3	scRNAseq_ra5_b_cells_clusters	2.33918	inf4	Section3	RA5
inf5_Section1	scRNAseq_ra5_b_cells_clusters	1.42335	inf5	Section1	RA5
inf1_Section2	scRNAseq_ra5_b_cells_clusters	2.37277	inf1	Section2	RA5
inf2_Section3	scRNAseq_ra5_b_cells_clusters	2.28772	inf2	Section3	RA5
inf3_Section1	scRNAseq_ra5_b_cells_clusters	1.37657	inf3	Section1	RA5
inf4_Section2	scRNAseq_ra5_b_cells_clusters	0.379684	inf4	Section2	RA5
inf5_Section3	scRNAseq_ra5_b_cells_clusters	2.41581	inf5	Section3	RA5
rest_Section1	scRNAseq_ra5_b_cells_clusters	0.957038	rest	Section1	RA5
rest_Section2	scRNAseq_ra5_b_cells_clusters	1.14776	rest	Section2	RA5
rest_Section3	scRNAseq_ra5_b_cells_clusters	1.33241	rest	Section3	RA5
inf1_Section1	scRNAseq_ra5_cd4_tcells_clusters	4.16039	inf1	Section1	RA5
inf2_Section2	scRNAseq_ra5_cd4_tcells_clusters	4.81961	inf2	Section2	RA5
inf3_Section3	scRNAseq_ra5_cd4_tcells_clusters	4.1803	inf3	Section3	RA5
inf4_Section1	scRNAseq_ra5_cd4_tcells_clusters	3.68198	inf4	Section1	RA5
inf5_Section2	scRNAseq_ra5_cd4_tcells_clusters	4.169	inf5	Section2	RA5
inf1_Section3	scRNAseq_ra5_cd4_tcells_clusters	3.88966	inf1	Section3	RA5
inf2_Section1	scRNAseq_ra5_cd4_tcells_clusters	4.31391	inf2	Section1	RA5
inf3_Section2	scRNAseq_ra5_cd4_tcells_clusters	3.92712	inf3	Section2	RA5
inf4_Section3	scRNAseq_ra5_cd4_tcells_clusters	3.14072	inf4	Section3	RA5
inf5_Section1	scRNAseq_ra5_cd4_tcells_clusters	4.42674	inf5	Section1	RA5
inf1_Section2	scRNAseq_ra5_cd4_tcells_clusters	4.58396	inf1	Section2	RA5
inf2_Section3	scRNAseq_ra5_cd4_tcells_clusters	3.90992	inf2	Section3	RA5
inf3_Section1	scRNAseq_ra5_cd4_tcells_clusters	1.56857	inf3	Section1	RA5
inf4_Section2	scRNAseq_ra5_cd4_tcells_clusters	3.57323	inf4	Section2	RA5
inf5_Section3	scRNAseq_ra5_cd4_tcells_clusters	4.19309	inf5	Section3	RA5
rest_Section1	scRNAseq_ra5_cd4_tcells_clusters	3.98803	rest	Section1	RA5
rest_Section2	scRNAseq_ra5_cd4_tcells_clusters	3.68618	rest	Section2	RA5
rest_Section3	scRNAseq_ra5_cd4_tcells_clusters	3.36018	rest	Section3	RA5
inf1_Section1	scRNAseq_ra5_cd8_tcells_clusters	6.47982	inf1	Section1	RA5
inf2_Section2	scRNAseq_ra5_cd8_tcells_clusters	6.79084	inf2	Section2	RA5
inf3_Section3	scRNAseq_ra5_cd8_tcells_clusters	6.77144	inf3	Section3	RA5
inf4_Section1	scRNAseq_ra5_cd8_tcells_clusters	5.01233	inf4	Section1	RA5
inf5_Section2	scRNAseq_ra5_cd8_tcells_clusters	5.46811	inf5	Section2	RA5
inf1_Section3	scRNAseq_ra5_cd8_tcells_clusters	6.21682	inf1	Section3	RA5
inf2_Section1	scRNAseq_ra5_cd8_tcells_clusters	6.67425	inf2	Section1	RA5
inf3_Section2	scRNAseq_ra5_cd8_tcells_clusters	4.62273	inf3	Section2	RA5
inf4_Section3	scRNAseq_ra5_cd8_tcells_clusters	5.31999	inf4	Section3	RA5
inf5_Section1	scRNAseq_ra5_cd8_tcells_clusters	4.47583	inf5	Section1	RA5
inf1_Section2	scRNAseq_ra5_cd8_tcells_clusters	6.31767	inf1	Section2	RA5
inf2_Section3	scRNAseq_ra5_cd8_tcells_clusters	6.0433	inf2	Section3	RA5
inf3_Section1	scRNAseq_ra5_cd8_tcells_clusters	6.74531	inf3	Section1	RA5
inf4_Section2	scRNAseq_ra5_cd8_tcells_clusters	6.53883	inf4	Section2	RA5
inf5_Section3	scRNAseq_ra5_cd8_tcells_clusters	5.11282	inf5	Section3	RA5
rest_Section1	scRNAseq_ra5_cd8_tcells_clusters	5.38389	rest	Section1	RA5
rest_Section2	scRNAseq_ra5_cd8_tcells_clusters	5.59775	rest	Section2	RA5
rest_Section3	scRNAseq_ra5_cd8_tcells_clusters	5.50995	rest	Section3	RA5
inf1_Section1	scRNAseq_ra5_dendritic_cells_clusters	8.74802	inf1	Section1	RA5
inf2_Section2	scRNAseq_ra5_dendritic_cells_clusters	8.25306	inf2	Section2	RA5
inf3_Section3	scRNAseq_ra5_dendritic_cells_clusters	8.30725	inf3	Section3	RA5
inf4_Section1	scRNAseq_ra5_dendritic_cells_clusters	6.78661	inf4	Section1	RA5
inf5_Section2	scRNAseq_ra5_dendritic_cells_clusters	7.85934	inf5	Section2	RA5
inf1_Section3	scRNAseq_ra5_dendritic_cells_clusters	7.62513	inf1	Section3	RA5
inf2_Section1	scRNAseq_ra5_dendritic_cells_clusters	7.51025	inf2	Section1	RA5
inf3_Section2	scRNAseq_ra5_dendritic_cells_clusters	7.41145	inf3	Section2	RA5
inf4_Section3	scRNAseq_ra5_dendritic_cells_clusters	7.93666	inf4	Section3	RA5
inf5_Section1	scRNAseq_ra5_dendritic_cells_clusters	9.26139	inf5	Section1	RA5
inf1_Section2	scRNAseq_ra5_dendritic_cells_clusters	8.74162	inf1	Section2	RA5
inf2_Section3	scRNAseq_ra5_dendritic_cells_clusters	8.85298	inf2	Section3	RA5
inf3_Section1	scRNAseq_ra5_dendritic_cells_clusters	9.23371	inf3	Section1	RA5
inf4_Section2	scRNAseq_ra5_dendritic_cells_clusters	8.66072	inf4	Section2	RA5
inf5_Section3	scRNAseq_ra5_dendritic_cells_clusters	7.95042	inf5	Section3	RA5
rest_Section1	scRNAseq_ra5_dendritic_cells_clusters	7.15803	rest	Section1	RA5
rest_Section2	scRNAseq_ra5_dendritic_cells_clusters	7.10849	rest	Section2	RA5
rest_Section3	scRNAseq_ra5_dendritic_cells_clusters	6.94867	rest	Section3	RA5
inf1_Section1	scRNAseq_ra5_fibro1_cd55_clusters	6.48161	inf1	Section1	RA5
inf2_Section2	scRNAseq_ra5_fibro1_cd55_clusters	5.44217	inf2	Section2	RA5
inf3_Section3	scRNAseq_ra5_fibro1_cd55_clusters	6.20251	inf3	Section3	RA5
inf4_Section1	scRNAseq_ra5_fibro1_cd55_clusters	8.92395	inf4	Section1	RA5
inf5_Section2	scRNAseq_ra5_fibro1_cd55_clusters	6.78587	inf5	Section2	RA5
inf1_Section3	scRNAseq_ra5_fibro1_cd55_clusters	6.15738	inf1	Section3	RA5
inf2_Section1	scRNAseq_ra5_fibro1_cd55_clusters	6.77012	inf2	Section1	RA5
inf3_Section2	scRNAseq_ra5_fibro1_cd55_clusters	8.47291	inf3	Section2	RA5
inf4_Section3	scRNAseq_ra5_fibro1_cd55_clusters	7.84617	inf4	Section3	RA5
inf5_Section1	scRNAseq_ra5_fibro1_cd55_clusters	8.43337	inf5	Section1	RA5
inf1_Section2	scRNAseq_ra5_fibro1_cd55_clusters	7.46261	inf1	Section2	RA5
inf2_Section3	scRNAseq_ra5_fibro1_cd55_clusters	8.39211	inf2	Section3	RA5
inf3_Section1	scRNAseq_ra5_fibro1_cd55_clusters	11.0248	inf3	Section1	RA5
inf4_Section2	scRNAseq_ra5_fibro1_cd55_clusters	7.25944	inf4	Section2	RA5
inf5_Section3	scRNAseq_ra5_fibro1_cd55_clusters	9.40821	inf5	Section3	RA5
rest_Section1	scRNAseq_ra5_fibro1_cd55_clusters	7.90953	rest	Section1	RA5
rest_Section2	scRNAseq_ra5_fibro1_cd55_clusters	7.53359	rest	Section2	RA5
rest_Section3	scRNAseq_ra5_fibro1_cd55_clusters	7.79973	rest	Section3	RA5
inf1_Section1	scRNAseq_ra5_fibro2a_thy1_clusters	8.55022	inf1	Section1	RA5
inf2_Section2	scRNAseq_ra5_fibro2a_thy1_clusters	8.60248	inf2	Section2	RA5
inf3_Section3	scRNAseq_ra5_fibro2a_thy1_clusters	8.40347	inf3	Section3	RA5
inf4_Section1	scRNAseq_ra5_fibro2a_thy1_clusters	10.3858	inf4	Section1	RA5
inf5_Section2	scRNAseq_ra5_fibro2a_thy1_clusters	7.86059	inf5	Section2	RA5
inf1_Section3	scRNAseq_ra5_fibro2a_thy1_clusters	8.14159	inf1	Section3	RA5
inf2_Section1	scRNAseq_ra5_fibro2a_thy1_clusters	10.034	inf2	Section1	RA5
inf3_Section2	scRNAseq_ra5_fibro2a_thy1_clusters	10.3477	inf3	Section2	RA5
inf4_Section3	scRNAseq_ra5_fibro2a_thy1_clusters	10.659	inf4	Section3	RA5
inf5_Section1	scRNAseq_ra5_fibro2a_thy1_clusters	9.46711	inf5	Section1	RA5
inf1_Section2	scRNAseq_ra5_fibro2a_thy1_clusters	9.24579	inf1	Section2	RA5
inf2_Section3	scRNAseq_ra5_fibro2a_thy1_clusters	8.55211	inf2	Section3	RA5
inf3_Section1	scRNAseq_ra5_fibro2a_thy1_clusters	7.04098	inf3	Section1	RA5
inf4_Section2	scRNAseq_ra5_fibro2a_thy1_clusters	8.64796	inf4	Section2	RA5
inf5_Section3	scRNAseq_ra5_fibro2a_thy1_clusters	10.31	inf5	Section3	RA5
rest_Section1	scRNAseq_ra5_fibro2a_thy1_clusters	10.4833	rest	Section1	RA5
rest_Section2	scRNAseq_ra5_fibro2a_thy1_clusters	10.537	rest	Section2	RA5
rest_Section3	scRNAseq_ra5_fibro2a_thy1_clusters	10.556	rest	Section3	RA5
inf1_Section1	scRNAseq_ra5_fibro2b_thy1_clusters	9.1284	inf1	Section1	RA5
inf2_Section2	scRNAseq_ra5_fibro2b_thy1_clusters	8.90147	inf2	Section2	RA5
inf3_Section3	scRNAseq_ra5_fibro2b_thy1_clusters	8.9317	inf3	Section3	RA5
inf4_Section1	scRNAseq_ra5_fibro2b_thy1_clusters	10.4849	inf4	Section1	RA5
inf5_Section2	scRNAseq_ra5_fibro2b_thy1_clusters	8.84753	inf5	Section2	RA5
inf1_Section3	scRNAseq_ra5_fibro2b_thy1_clusters	8.97792	inf1	Section3	RA5
inf2_Section1	scRNAseq_ra5_fibro2b_thy1_clusters	9.91398	inf2	Section1	RA5
inf3_Section2	scRNAseq_ra5_fibro2b_thy1_clusters	11.281	inf3	Section2	RA5
inf4_Section3	scRNAseq_ra5_fibro2b_thy1_clusters	11.1464	inf4	Section3	RA5
inf5_Section1	scRNAseq_ra5_fibro2b_thy1_clusters	9.40065	inf5	Section1	RA5
inf1_Section2	scRNAseq_ra5_fibro2b_thy1_clusters	9.81745	inf1	Section2	RA5
inf2_Section3	scRNAseq_ra5_fibro2b_thy1_clusters	10.0289	inf2	Section3	RA5
inf3_Section1	scRNAseq_ra5_fibro2b_thy1_clusters	9.55555	inf3	Section1	RA5
inf4_Section2	scRNAseq_ra5_fibro2b_thy1_clusters	9.6258	inf4	Section2	RA5
inf5_Section3	scRNAseq_ra5_fibro2b_thy1_clusters	10.0499	inf5	Section3	RA5
rest_Section1	scRNAseq_ra5_fibro2b_thy1_clusters	10.598	rest	Section1	RA5
rest_Section2	scRNAseq_ra5_fibro2b_thy1_clusters	10.5427	rest	Section2	RA5
rest_Section3	scRNAseq_ra5_fibro2b_thy1_clusters	10.7202	rest	Section3	RA5
inf1_Section1	scRNAseq_ra5_fibroblasts_CD34sublining_clusters	6.34991	inf1	Section1	RA5
inf2_Section2	scRNAseq_ra5_fibroblasts_CD34sublining_clusters	6.08039	inf2	Section2	RA5
inf3_Section3	scRNAseq_ra5_fibroblasts_CD34sublining_clusters	5.84944	inf3	Section3	RA5
inf4_Section1	scRNAseq_ra5_fibroblasts_CD34sublining_clusters	6.75962	inf4	Section1	RA5
inf5_Section2	scRNAseq_ra5_fibroblasts_CD34sublining_clusters	5.83898	inf5	Section2	RA5
inf1_Section3	scRNAseq_ra5_fibroblasts_CD34sublining_clusters	6.553	inf1	Section3	RA5
inf2_Section1	scRNAseq_ra5_fibroblasts_CD34sublining_clusters	6.64818	inf2	Section1	RA5
inf3_Section2	scRNAseq_ra5_fibroblasts_CD34sublining_clusters	6.9787	inf3	Section2	RA5
inf4_Section3	scRNAseq_ra5_fibroblasts_CD34sublining_clusters	7.03966	inf4	Section3	RA5
inf5_Section1	scRNAseq_ra5_fibroblasts_CD34sublining_clusters	5.77741	inf5	Section1	RA5
inf1_Section2	scRNAseq_ra5_fibroblasts_CD34sublining_clusters	6.30952	inf1	Section2	RA5
inf2_Section3	scRNAseq_ra5_fibroblasts_CD34sublining_clusters	6.41788	inf2	Section3	RA5
inf3_Section1	scRNAseq_ra5_fibroblasts_CD34sublining_clusters	5.92413	inf3	Section1	RA5
inf4_Section2	scRNAseq_ra5_fibroblasts_CD34sublining_clusters	5.84912	inf4	Section2	RA5
inf5_Section3	scRNAseq_ra5_fibroblasts_CD34sublining_clusters	7.50998	inf5	Section3	RA5
rest_Section1	scRNAseq_ra5_fibroblasts_CD34sublining_clusters	8.10383	rest	Section1	RA5
rest_Section2	scRNAseq_ra5_fibroblasts_CD34sublining_clusters	8.02834	rest	Section2	RA5
rest_Section3	scRNAseq_ra5_fibroblasts_CD34sublining_clusters	7.8708	rest	Section3	RA5
inf1_Section1	scRNAseq_ra5_fibroblasts_DKK3sublining_clusters	4.53706	inf1	Section1	RA5
inf2_Section2	scRNAseq_ra5_fibroblasts_DKK3sublining_clusters	4.83093	inf2	Section2	RA5
inf3_Section3	scRNAseq_ra5_fibroblasts_DKK3sublining_clusters	5.0981	inf3	Section3	RA5
inf4_Section1	scRNAseq_ra5_fibroblasts_DKK3sublining_clusters	5.82285	inf4	Section1	RA5
inf5_Section2	scRNAseq_ra5_fibroblasts_DKK3sublining_clusters	4.92587	inf5	Section2	RA5
inf1_Section3	scRNAseq_ra5_fibroblasts_DKK3sublining_clusters	4.82325	inf1	Section3	RA5
inf2_Section1	scRNAseq_ra5_fibroblasts_DKK3sublining_clusters	5.58739	inf2	Section1	RA5
inf3_Section2	scRNAseq_ra5_fibroblasts_DKK3sublining_clusters	6.62708	inf3	Section2	RA5
inf4_Section3	scRNAseq_ra5_fibroblasts_DKK3sublining_clusters	6.95318	inf4	Section3	RA5
inf5_Section1	scRNAseq_ra5_fibroblasts_DKK3sublining_clusters	5.39298	inf5	Section1	RA5
inf1_Section2	scRNAseq_ra5_fibroblasts_DKK3sublining_clusters	5.10011	inf1	Section2	RA5
inf2_Section3	scRNAseq_ra5_fibroblasts_DKK3sublining_clusters	5.7449	inf2	Section3	RA5
inf3_Section1	scRNAseq_ra5_fibroblasts_DKK3sublining_clusters	8.20856	inf3	Section1	RA5
inf4_Section2	scRNAseq_ra5_fibroblasts_DKK3sublining_clusters	6.27897	inf4	Section2	RA5
inf5_Section3	scRNAseq_ra5_fibroblasts_DKK3sublining_clusters	7.24094	inf5	Section3	RA5
rest_Section1	scRNAseq_ra5_fibroblasts_DKK3sublining_clusters	7.15004	rest	Section1	RA5
rest_Section2	scRNAseq_ra5_fibroblasts_DKK3sublining_clusters	7.1502	rest	Section2	RA5
rest_Section3	scRNAseq_ra5_fibroblasts_DKK3sublining_clusters	7.04111	rest	Section3	RA5
inf1_Section1	scRNAseq_ra5_fibroblasts_HLADRAsublining_clusters	9.89228	inf1	Section1	RA5
inf2_Section2	scRNAseq_ra5_fibroblasts_HLADRAsublining_clusters	9.33717	inf2	Section2	RA5
inf3_Section3	scRNAseq_ra5_fibroblasts_HLADRAsublining_clusters	9.60039	inf3	Section3	RA5
inf4_Section1	scRNAseq_ra5_fibroblasts_HLADRAsublining_clusters	9.74021	inf4	Section1	RA5
inf5_Section2	scRNAseq_ra5_fibroblasts_HLADRAsublining_clusters	9.39191	inf5	Section2	RA5
inf1_Section3	scRNAseq_ra5_fibroblasts_HLADRAsublining_clusters	9.01135	inf1	Section3	RA5
inf2_Section1	scRNAseq_ra5_fibroblasts_HLADRAsublining_clusters	9.00299	inf2	Section1	RA5
inf3_Section2	scRNAseq_ra5_fibroblasts_HLADRAsublining_clusters	9.81461	inf3	Section2	RA5
inf4_Section3	scRNAseq_ra5_fibroblasts_HLADRAsublining_clusters	10.3368	inf4	Section3	RA5
inf5_Section1	scRNAseq_ra5_fibroblasts_HLADRAsublining_clusters	11.165	inf5	Section1	RA5
inf1_Section2	scRNAseq_ra5_fibroblasts_HLADRAsublining_clusters	9.70913	inf1	Section2	RA5
inf2_Section3	scRNAseq_ra5_fibroblasts_HLADRAsublining_clusters	11.0471	inf2	Section3	RA5
inf3_Section1	scRNAseq_ra5_fibroblasts_HLADRAsublining_clusters	9.431	inf3	Section1	RA5
inf4_Section2	scRNAseq_ra5_fibroblasts_HLADRAsublining_clusters	10.4179	inf4	Section2	RA5
inf5_Section3	scRNAseq_ra5_fibroblasts_HLADRAsublining_clusters	10.3111	inf5	Section3	RA5
rest_Section1	scRNAseq_ra5_fibroblasts_HLADRAsublining_clusters	9.76655	rest	Section1	RA5
rest_Section2	scRNAseq_ra5_fibroblasts_HLADRAsublining_clusters	9.60475	rest	Section2	RA5
rest_Section3	scRNAseq_ra5_fibroblasts_HLADRAsublining_clusters	9.75906	rest	Section3	RA5
inf1_Section1	scRNAseq_ra5_macrophage_clusters	9.26944	inf1	Section1	RA5
inf2_Section2	scRNAseq_ra5_macrophage_clusters	8.63043	inf2	Section2	RA5
inf3_Section3	scRNAseq_ra5_macrophage_clusters	9.41283	inf3	Section3	RA5
inf4_Section1	scRNAseq_ra5_macrophage_clusters	8.58522	inf4	Section1	RA5
inf5_Section2	scRNAseq_ra5_macrophage_clusters	8.65503	inf5	Section2	RA5
inf1_Section3	scRNAseq_ra5_macrophage_clusters	8.50264	inf1	Section3	RA5
inf2_Section1	scRNAseq_ra5_macrophage_clusters	9.11521	inf2	Section1	RA5
inf3_Section2	scRNAseq_ra5_macrophage_clusters	9.36251	inf3	Section2	RA5
inf4_Section3	scRNAseq_ra5_macrophage_clusters	10.5954	inf4	Section3	RA5
inf5_Section1	scRNAseq_ra5_macrophage_clusters	10.282	inf5	Section1	RA5
inf1_Section2	scRNAseq_ra5_macrophage_clusters	10.2942	inf1	Section2	RA5
inf2_Section3	scRNAseq_ra5_macrophage_clusters	12.4499	inf2	Section3	RA5
inf3_Section1	scRNAseq_ra5_macrophage_clusters	13.7312	inf3	Section1	RA5
inf4_Section2	scRNAseq_ra5_macrophage_clusters	10.2853	inf4	Section2	RA5
inf5_Section3	scRNAseq_ra5_macrophage_clusters	12.011	inf5	Section3	RA5
rest_Section1	scRNAseq_ra5_macrophage_clusters	9.45948	rest	Section1	RA5
rest_Section2	scRNAseq_ra5_macrophage_clusters	9.50821	rest	Section2	RA5
rest_Section3	scRNAseq_ra5_macrophage_clusters	9.71582	rest	Section3	RA5
inf1_Section1	scRNAseq_ra5_mast_cells_clusters	4.25238	inf1	Section1	RA5
inf2_Section2	scRNAseq_ra5_mast_cells_clusters	5.49976	inf2	Section2	RA5
inf3_Section3	scRNAseq_ra5_mast_cells_clusters	4.64896	inf3	Section3	RA5
inf4_Section1	scRNAseq_ra5_mast_cells_clusters	2.94186	inf4	Section1	RA5
inf5_Section2	scRNAseq_ra5_mast_cells_clusters	5.79821	inf5	Section2	RA5
inf1_Section3	scRNAseq_ra5_mast_cells_clusters	4.99919	inf1	Section3	RA5
inf2_Section1	scRNAseq_ra5_mast_cells_clusters	5.73146	inf2	Section1	RA5
inf3_Section2	scRNAseq_ra5_mast_cells_clusters	3.87316	inf3	Section2	RA5
inf4_Section3	scRNAseq_ra5_mast_cells_clusters	2.67086	inf4	Section3	RA5
inf5_Section1	scRNAseq_ra5_mast_cells_clusters	4.18416	inf5	Section1	RA5
inf1_Section2	scRNAseq_ra5_mast_cells_clusters	4.1621	inf1	Section2	RA5
inf2_Section3	scRNAseq_ra5_mast_cells_clusters	3.80228	inf2	Section3	RA5
inf3_Section1	scRNAseq_ra5_mast_cells_clusters	2.84377	inf3	Section1	RA5
inf4_Section2	scRNAseq_ra5_mast_cells_clusters	4.38677	inf4	Section2	RA5
inf5_Section3	scRNAseq_ra5_mast_cells_clusters	1.7852	inf5	Section3	RA5
rest_Section1	scRNAseq_ra5_mast_cells_clusters	4.17553	rest	Section1	RA5
rest_Section2	scRNAseq_ra5_mast_cells_clusters	4.14752	rest	Section2	RA5
rest_Section3	scRNAseq_ra5_mast_cells_clusters	3.84948	rest	Section3	RA5
inf1_Section1	scRNAseq_ra5_nk_cells_clusters	3.29805	inf1	Section1	RA5
inf2_Section2	scRNAseq_ra5_nk_cells_clusters	3.96578	inf2	Section2	RA5
inf3_Section3	scRNAseq_ra5_nk_cells_clusters	4.14592	inf3	Section3	RA5
inf4_Section1	scRNAseq_ra5_nk_cells_clusters	2.3116	inf4	Section1	RA5
inf5_Section2	scRNAseq_ra5_nk_cells_clusters	2.81987	inf5	Section2	RA5
inf1_Section3	scRNAseq_ra5_nk_cells_clusters	3.89382	inf1	Section3	RA5
inf2_Section1	scRNAseq_ra5_nk_cells_clusters	2.60242	inf2	Section1	RA5
inf3_Section2	scRNAseq_ra5_nk_cells_clusters	2.83309	inf3	Section2	RA5
inf4_Section3	scRNAseq_ra5_nk_cells_clusters	2.07871	inf4	Section3	RA5
inf5_Section1	scRNAseq_ra5_nk_cells_clusters	3.72064	inf5	Section1	RA5
inf1_Section2	scRNAseq_ra5_nk_cells_clusters	3.7273	inf1	Section2	RA5
inf2_Section3	scRNAseq_ra5_nk_cells_clusters	2.39907	inf2	Section3	RA5
inf3_Section1	scRNAseq_ra5_nk_cells_clusters	6.24039	inf3	Section1	RA5
inf4_Section2	scRNAseq_ra5_nk_cells_clusters	6.35889	inf4	Section2	RA5
inf5_Section3	scRNAseq_ra5_nk_cells_clusters	1.18131	inf5	Section3	RA5
rest_Section1	scRNAseq_ra5_nk_cells_clusters	2.60932	rest	Section1	RA5
rest_Section2	scRNAseq_ra5_nk_cells_clusters	2.90358	rest	Section2	RA5
rest_Section3	scRNAseq_ra5_nk_cells_clusters	2.72405	rest	Section3	RA5
inf1_Section1	scRNAseq_ra5_plasma_cells_clusters	5.70726	inf1	Section1	RA5
inf2_Section2	scRNAseq_ra5_plasma_cells_clusters	5.69115	inf2	Section2	RA5
inf3_Section3	scRNAseq_ra5_plasma_cells_clusters	5.21944	inf3	Section3	RA5
inf4_Section1	scRNAseq_ra5_plasma_cells_clusters	7.97282	inf4	Section1	RA5
inf5_Section2	scRNAseq_ra5_plasma_cells_clusters	8.20933	inf5	Section2	RA5
inf1_Section3	scRNAseq_ra5_plasma_cells_clusters	8.05265	inf1	Section3	RA5
inf2_Section1	scRNAseq_ra5_plasma_cells_clusters	3.21291	inf2	Section1	RA5
inf3_Section2	scRNAseq_ra5_plasma_cells_clusters	3.76891	inf3	Section2	RA5
inf4_Section3	scRNAseq_ra5_plasma_cells_clusters	3.66386	inf4	Section3	RA5
inf5_Section1	scRNAseq_ra5_plasma_cells_clusters	4.21647	inf5	Section1	RA5
inf1_Section2	scRNAseq_ra5_plasma_cells_clusters	4.16087	inf1	Section2	RA5
inf2_Section3	scRNAseq_ra5_plasma_cells_clusters	2.99729	inf2	Section3	RA5
inf3_Section1	scRNAseq_ra5_plasma_cells_clusters	0.440212	inf3	Section1	RA5
inf4_Section2	scRNAseq_ra5_plasma_cells_clusters	2.57419	inf4	Section2	RA5
inf5_Section3	scRNAseq_ra5_plasma_cells_clusters	2.56995	inf5	Section3	RA5
rest_Section1	scRNAseq_ra5_plasma_cells_clusters	2.8799	rest	Section1	RA5
rest_Section2	scRNAseq_ra5_plasma_cells_clusters	3.02767	rest	Section2	RA5
rest_Section3	scRNAseq_ra5_plasma_cells_clusters	3.53945	rest	Section3	RA5
inf1_Section1	scRNAseq_ra5_platelets_clusters	5.0201	inf1	Section1	RA5
inf2_Section2	scRNAseq_ra5_platelets_clusters	4.97682	inf2	Section2	RA5
inf3_Section3	scRNAseq_ra5_platelets_clusters	5.07143	inf3	Section3	RA5
inf4_Section1	scRNAseq_ra5_platelets_clusters	4.76066	inf4	Section1	RA5
inf5_Section2	scRNAseq_ra5_platelets_clusters	3.75417	inf5	Section2	RA5
inf1_Section3	scRNAseq_ra5_platelets_clusters	4.2138	inf1	Section3	RA5
inf2_Section1	scRNAseq_ra5_platelets_clusters	5.95822	inf2	Section1	RA5
inf3_Section2	scRNAseq_ra5_platelets_clusters	5.12994	inf3	Section2	RA5
inf4_Section3	scRNAseq_ra5_platelets_clusters	5.17375	inf4	Section3	RA5
inf5_Section1	scRNAseq_ra5_platelets_clusters	5.00746	inf5	Section1	RA5
inf1_Section2	scRNAseq_ra5_platelets_clusters	4.66388	inf1	Section2	RA5
inf2_Section3	scRNAseq_ra5_platelets_clusters	3.46037	inf2	Section3	RA5
inf3_Section1	scRNAseq_ra5_platelets_clusters	3.80409	inf3	Section1	RA5
inf4_Section2	scRNAseq_ra5_platelets_clusters	4.15889	inf4	Section2	RA5
inf5_Section3	scRNAseq_ra5_platelets_clusters	5.28452	inf5	Section3	RA5
rest_Section1	scRNAseq_ra5_platelets_clusters	5.97113	rest	Section1	RA5
rest_Section2	scRNAseq_ra5_platelets_clusters	6.08093	rest	Section2	RA5
rest_Section3	scRNAseq_ra5_platelets_clusters	5.88509	rest	Section3	RA5
inf1_Section1	scRNAseq_ra5_tph_cells_clusters	4.01442	inf1	Section1	RA5
inf2_Section2	scRNAseq_ra5_tph_cells_clusters	4.48817	inf2	Section2	RA5
inf3_Section3	scRNAseq_ra5_tph_cells_clusters	4.36264	inf3	Section3	RA5
inf4_Section1	scRNAseq_ra5_tph_cells_clusters	2.78695	inf4	Section1	RA5
inf5_Section2	scRNAseq_ra5_tph_cells_clusters	4.87994	inf5	Section2	RA5
inf1_Section3	scRNAseq_ra5_tph_cells_clusters	4.37225	inf1	Section3	RA5
inf2_Section1	scRNAseq_ra5_tph_cells_clusters	4.24421	inf2	Section1	RA5
inf3_Section2	scRNAseq_ra5_tph_cells_clusters	3.79757	inf3	Section2	RA5
inf4_Section3	scRNAseq_ra5_tph_cells_clusters	3.09967	inf4	Section3	RA5
inf5_Section1	scRNAseq_ra5_tph_cells_clusters	3.3654	inf5	Section1	RA5
inf1_Section2	scRNAseq_ra5_tph_cells_clusters	3.33103	inf1	Section2	RA5
inf2_Section3	scRNAseq_ra5_tph_cells_clusters	3.6142	inf2	Section3	RA5
inf3_Section1	scRNAseq_ra5_tph_cells_clusters	2.8311	inf3	Section1	RA5
inf4_Section2	scRNAseq_ra5_tph_cells_clusters	5.00436	inf4	Section2	RA5
inf5_Section3	scRNAseq_ra5_tph_cells_clusters	2.66587	inf5	Section3	RA5
rest_Section1	scRNAseq_ra5_tph_cells_clusters	3.40638	rest	Section1	RA5
rest_Section2	scRNAseq_ra5_tph_cells_clusters	3.39538	rest	Section2	RA5
rest_Section3	scRNAseq_ra5_tph_cells_clusters	3.38805	rest	Section3	RA5

## Sheet: RA6
name	ct	Avg	inf	section	sample
inf1_Section1	scRNAseq_ra6_b_cells_clusters	1.98465	inf1	Section1	RA6
inf2_Section2	scRNAseq_ra6_b_cells_clusters	1.3281	inf2	Section2	RA6
inf3_Section3	scRNAseq_ra6_b_cells_clusters	1.8481	inf3	Section3	RA6
inf4_Section4	scRNAseq_ra6_b_cells_clusters	2.28407	inf4	Section4	RA6
inf5_Section1	scRNAseq_ra6_b_cells_clusters	2.35969	inf5	Section1	RA6
inf6_Section2	scRNAseq_ra6_b_cells_clusters	2.42937	inf6	Section2	RA6
inf1_Section3	scRNAseq_ra6_b_cells_clusters	3.16135	inf1	Section3	RA6
inf2_Section4	scRNAseq_ra6_b_cells_clusters	2.76816	inf2	Section4	RA6
inf3_Section1	scRNAseq_ra6_b_cells_clusters	2.71268	inf3	Section1	RA6
inf4_Section2	scRNAseq_ra6_b_cells_clusters	2.63112	inf4	Section2	RA6
inf5_Section3	scRNAseq_ra6_b_cells_clusters	2.19199	inf5	Section3	RA6
inf6_Section4	scRNAseq_ra6_b_cells_clusters	2.19947	inf6	Section4	RA6
inf1_Section1	scRNAseq_ra6_b_cells_clusters	2.41996	inf1	Section1	RA6
inf2_Section2	scRNAseq_ra6_b_cells_clusters	1.94319	inf2	Section2	RA6
inf3_Section3	scRNAseq_ra6_b_cells_clusters	2.46293	inf3	Section3	RA6
inf4_Section4	scRNAseq_ra6_b_cells_clusters	1.64537	inf4	Section4	RA6
inf5_Section1	scRNAseq_ra6_b_cells_clusters	5.11389	inf5	Section1	RA6
inf6_Section2	scRNAseq_ra6_b_cells_clusters	4.5868	inf6	Section2	RA6
inf1_Section3	scRNAseq_ra6_b_cells_clusters	4.93061	inf1	Section3	RA6
inf2_Section4	scRNAseq_ra6_b_cells_clusters	15.1646	inf2	Section4	RA6
inf3_Section1	scRNAseq_ra6_b_cells_clusters	2.8592	inf3	Section1	RA6
inf4_Section2	scRNAseq_ra6_b_cells_clusters	1.54098	inf4	Section2	RA6
inf5_Section3	scRNAseq_ra6_b_cells_clusters	2.43161	inf5	Section3	RA6
inf6_Section4	scRNAseq_ra6_b_cells_clusters	3.85624	inf6	Section4	RA6
rest_Section1	scRNAseq_ra6_b_cells_clusters	1.48539	rest	Section1	RA6
rest_Section2	scRNAseq_ra6_b_cells_clusters	1.42935	rest	Section2	RA6
rest_Section3	scRNAseq_ra6_b_cells_clusters	1.56977	rest	Section3	RA6
rest_Section4	scRNAseq_ra6_b_cells_clusters	1.77546	rest	Section4	RA6
inf1_Section1	scRNAseq_ra6_cd4_tcells_clusters	5.05568	inf1	Section1	RA6
inf2_Section2	scRNAseq_ra6_cd4_tcells_clusters	4.44161	inf2	Section2	RA6
inf3_Section3	scRNAseq_ra6_cd4_tcells_clusters	6.21749	inf3	Section3	RA6
inf4_Section4	scRNAseq_ra6_cd4_tcells_clusters	6.12378	inf4	Section4	RA6
inf5_Section1	scRNAseq_ra6_cd4_tcells_clusters	4.16342	inf5	Section1	RA6
inf6_Section2	scRNAseq_ra6_cd4_tcells_clusters	4.96562	inf6	Section2	RA6
inf1_Section3	scRNAseq_ra6_cd4_tcells_clusters	6.63153	inf1	Section3	RA6
inf2_Section4	scRNAseq_ra6_cd4_tcells_clusters	5.78304	inf2	Section4	RA6
inf3_Section1	scRNAseq_ra6_cd4_tcells_clusters	4.90931	inf3	Section1	RA6
inf4_Section2	scRNAseq_ra6_cd4_tcells_clusters	5.33758	inf4	Section2	RA6
inf5_Section3	scRNAseq_ra6_cd4_tcells_clusters	5.45674	inf5	Section3	RA6
inf6_Section4	scRNAseq_ra6_cd4_tcells_clusters	5.30031	inf6	Section4	RA6
inf1_Section1	scRNAseq_ra6_cd4_tcells_clusters	4.48362	inf1	Section1	RA6
inf2_Section2	scRNAseq_ra6_cd4_tcells_clusters	5.38518	inf2	Section2	RA6
inf3_Section3	scRNAseq_ra6_cd4_tcells_clusters	4.86482	inf3	Section3	RA6
inf4_Section4	scRNAseq_ra6_cd4_tcells_clusters	5.57705	inf4	Section4	RA6
inf5_Section1	scRNAseq_ra6_cd4_tcells_clusters	7.48821	inf5	Section1	RA6
inf6_Section2	scRNAseq_ra6_cd4_tcells_clusters	5.55972	inf6	Section2	RA6
inf1_Section3	scRNAseq_ra6_cd4_tcells_clusters	7.13667	inf1	Section3	RA6
inf2_Section4	scRNAseq_ra6_cd4_tcells_clusters	2.73361	inf2	Section4	RA6
inf3_Section1	scRNAseq_ra6_cd4_tcells_clusters	4.51382	inf3	Section1	RA6
inf4_Section2	scRNAseq_ra6_cd4_tcells_clusters	3.7962	inf4	Section2	RA6
inf5_Section3	scRNAseq_ra6_cd4_tcells_clusters	5.83765	inf5	Section3	RA6
inf6_Section4	scRNAseq_ra6_cd4_tcells_clusters	7.09275	inf6	Section4	RA6
rest_Section1	scRNAseq_ra6_cd4_tcells_clusters	4.36239	rest	Section1	RA6
rest_Section2	scRNAseq_ra6_cd4_tcells_clusters	4.4596	rest	Section2	RA6
rest_Section3	scRNAseq_ra6_cd4_tcells_clusters	5.16126	rest	Section3	RA6
rest_Section4	scRNAseq_ra6_cd4_tcells_clusters	5.53563	rest	Section4	RA6
inf1_Section1	scRNAseq_ra6_cd8_tcells_clusters	4.97402	inf1	Section1	RA6
inf2_Section2	scRNAseq_ra6_cd8_tcells_clusters	3.67745	inf2	Section2	RA6
inf3_Section3	scRNAseq_ra6_cd8_tcells_clusters	3.30785	inf3	Section3	RA6
inf4_Section4	scRNAseq_ra6_cd8_tcells_clusters	3.21412	inf4	Section4	RA6
inf5_Section1	scRNAseq_ra6_cd8_tcells_clusters	4.41579	inf5	Section1	RA6
inf6_Section2	scRNAseq_ra6_cd8_tcells_clusters	3.9024	inf6	Section2	RA6
inf1_Section3	scRNAseq_ra6_cd8_tcells_clusters	4.02225	inf1	Section3	RA6
inf2_Section4	scRNAseq_ra6_cd8_tcells_clusters	2.77243	inf2	Section4	RA6
inf3_Section1	scRNAseq_ra6_cd8_tcells_clusters	4.73327	inf3	Section1	RA6
inf4_Section2	scRNAseq_ra6_cd8_tcells_clusters	3.85293	inf4	Section2	RA6
inf5_Section3	scRNAseq_ra6_cd8_tcells_clusters	2.59834	inf5	Section3	RA6
inf6_Section4	scRNAseq_ra6_cd8_tcells_clusters	2.81614	inf6	Section4	RA6
inf1_Section1	scRNAseq_ra6_cd8_tcells_clusters	4.35367	inf1	Section1	RA6
inf2_Section2	scRNAseq_ra6_cd8_tcells_clusters	3.57137	inf2	Section2	RA6
inf3_Section3	scRNAseq_ra6_cd8_tcells_clusters	2.79462	inf3	Section3	RA6
inf4_Section4	scRNAseq_ra6_cd8_tcells_clusters	2.68617	inf4	Section4	RA6
inf5_Section1	scRNAseq_ra6_cd8_tcells_clusters	5.93664	inf5	Section1	RA6
inf6_Section2	scRNAseq_ra6_cd8_tcells_clusters	3.51898	inf6	Section2	RA6
inf1_Section3	scRNAseq_ra6_cd8_tcells_clusters	3.19072	inf1	Section3	RA6
inf2_Section4	scRNAseq_ra6_cd8_tcells_clusters	3.93188	inf2	Section4	RA6
inf3_Section1	scRNAseq_ra6_cd8_tcells_clusters	3.89626	inf3	Section1	RA6
inf4_Section2	scRNAseq_ra6_cd8_tcells_clusters	3.28794	inf4	Section2	RA6
inf5_Section3	scRNAseq_ra6_cd8_tcells_clusters	2.95974	inf5	Section3	RA6
inf6_Section4	scRNAseq_ra6_cd8_tcells_clusters	3.18668	inf6	Section4	RA6
rest_Section1	scRNAseq_ra6_cd8_tcells_clusters	3.63955	rest	Section1	RA6
rest_Section2	scRNAseq_ra6_cd8_tcells_clusters	2.64018	rest	Section2	RA6
rest_Section3	scRNAseq_ra6_cd8_tcells_clusters	1.85497	rest	Section3	RA6
rest_Section4	scRNAseq_ra6_cd8_tcells_clusters	1.94591	rest	Section4	RA6
inf1_Section1	scRNAseq_ra6_dendritic_cells_clusters	9.61544	inf1	Section1	RA6
inf2_Section2	scRNAseq_ra6_dendritic_cells_clusters	8.77431	inf2	Section2	RA6
inf3_Section3	scRNAseq_ra6_dendritic_cells_clusters	9.10369	inf3	Section3	RA6
inf4_Section4	scRNAseq_ra6_dendritic_cells_clusters	9.94863	inf4	Section4	RA6
inf5_Section1	scRNAseq_ra6_dendritic_cells_clusters	9.31358	inf5	Section1	RA6
inf6_Section2	scRNAseq_ra6_dendritic_cells_clusters	8.26823	inf6	Section2	RA6
inf1_Section3	scRNAseq_ra6_dendritic_cells_clusters	9.81036	inf1	Section3	RA6
inf2_Section4	scRNAseq_ra6_dendritic_cells_clusters	9.94233	inf2	Section4	RA6
inf3_Section1	scRNAseq_ra6_dendritic_cells_clusters	8.81724	inf3	Section1	RA6
inf4_Section2	scRNAseq_ra6_dendritic_cells_clusters	8.48279	inf4	Section2	RA6
inf5_Section3	scRNAseq_ra6_dendritic_cells_clusters	9.93179	inf5	Section3	RA6
inf6_Section4	scRNAseq_ra6_dendritic_cells_clusters	10.7963	inf6	Section4	RA6
inf1_Section1	scRNAseq_ra6_dendritic_cells_clusters	8.86922	inf1	Section1	RA6
inf2_Section2	scRNAseq_ra6_dendritic_cells_clusters	9.2489	inf2	Section2	RA6
inf3_Section3	scRNAseq_ra6_dendritic_cells_clusters	10.0052	inf3	Section3	RA6
inf4_Section4	scRNAseq_ra6_dendritic_cells_clusters	10.7467	inf4	Section4	RA6
inf5_Section1	scRNAseq_ra6_dendritic_cells_clusters	7.66954	inf5	Section1	RA6
inf6_Section2	scRNAseq_ra6_dendritic_cells_clusters	8.19889	inf6	Section2	RA6
inf1_Section3	scRNAseq_ra6_dendritic_cells_clusters	9.36843	inf1	Section3	RA6
inf2_Section4	scRNAseq_ra6_dendritic_cells_clusters	7.095	inf2	Section4	RA6
inf3_Section1	scRNAseq_ra6_dendritic_cells_clusters	8.16757	inf3	Section1	RA6
inf4_Section2	scRNAseq_ra6_dendritic_cells_clusters	7.95928	inf4	Section2	RA6
inf5_Section3	scRNAseq_ra6_dendritic_cells_clusters	9.69048	inf5	Section3	RA6
inf6_Section4	scRNAseq_ra6_dendritic_cells_clusters	9.79855	inf6	Section4	RA6
rest_Section1	scRNAseq_ra6_dendritic_cells_clusters	6.79832	rest	Section1	RA6
rest_Section2	scRNAseq_ra6_dendritic_cells_clusters	6.94349	rest	Section2	RA6
rest_Section3	scRNAseq_ra6_dendritic_cells_clusters	8.39936	rest	Section3	RA6
rest_Section4	scRNAseq_ra6_dendritic_cells_clusters	8.10623	rest	Section4	RA6
inf1_Section1	scRNAseq_ra6_fibro1_cd55_clusters	9.68242	inf1	Section1	RA6
inf2_Section2	scRNAseq_ra6_fibro1_cd55_clusters	10.0478	inf2	Section2	RA6
inf3_Section3	scRNAseq_ra6_fibro1_cd55_clusters	10.1088	inf3	Section3	RA6
inf4_Section4	scRNAseq_ra6_fibro1_cd55_clusters	9.61171	inf4	Section4	RA6
inf5_Section1	scRNAseq_ra6_fibro1_cd55_clusters	8.26493	inf5	Section1	RA6
inf6_Section2	scRNAseq_ra6_fibro1_cd55_clusters	9.39015	inf6	Section2	RA6
inf1_Section3	scRNAseq_ra6_fibro1_cd55_clusters	8.8818	inf1	Section3	RA6
inf2_Section4	scRNAseq_ra6_fibro1_cd55_clusters	9.01442	inf2	Section4	RA6
inf3_Section1	scRNAseq_ra6_fibro1_cd55_clusters	9.1166	inf3	Section1	RA6
inf4_Section2	scRNAseq_ra6_fibro1_cd55_clusters	9.93763	inf4	Section2	RA6
inf5_Section3	scRNAseq_ra6_fibro1_cd55_clusters	10.4149	inf5	Section3	RA6
inf6_Section4	scRNAseq_ra6_fibro1_cd55_clusters	10.2105	inf6	Section4	RA6
inf1_Section1	scRNAseq_ra6_fibro1_cd55_clusters	8.62148	inf1	Section1	RA6
inf2_Section2	scRNAseq_ra6_fibro1_cd55_clusters	9.72769	inf2	Section2	RA6
inf3_Section3	scRNAseq_ra6_fibro1_cd55_clusters	10.263	inf3	Section3	RA6
inf4_Section4	scRNAseq_ra6_fibro1_cd55_clusters	10.9309	inf4	Section4	RA6
inf5_Section1	scRNAseq_ra6_fibro1_cd55_clusters	6.72706	inf5	Section1	RA6
inf6_Section2	scRNAseq_ra6_fibro1_cd55_clusters	8.04718	inf6	Section2	RA6
inf1_Section3	scRNAseq_ra6_fibro1_cd55_clusters	7.94846	inf1	Section3	RA6
inf2_Section4	scRNAseq_ra6_fibro1_cd55_clusters	7.66953	inf2	Section4	RA6
inf3_Section1	scRNAseq_ra6_fibro1_cd55_clusters	8.38372	inf3	Section1	RA6
inf4_Section2	scRNAseq_ra6_fibro1_cd55_clusters	10.9468	inf4	Section2	RA6
inf5_Section3	scRNAseq_ra6_fibro1_cd55_clusters	9.59847	inf5	Section3	RA6
inf6_Section4	scRNAseq_ra6_fibro1_cd55_clusters	8.99058	inf6	Section4	RA6
rest_Section1	scRNAseq_ra6_fibro1_cd55_clusters	9.00612	rest	Section1	RA6
rest_Section2	scRNAseq_ra6_fibro1_cd55_clusters	9.67777	rest	Section2	RA6
rest_Section3	scRNAseq_ra6_fibro1_cd55_clusters	9.93623	rest	Section3	RA6
rest_Section4	scRNAseq_ra6_fibro1_cd55_clusters	9.37298	rest	Section4	RA6
inf1_Section1	scRNAseq_ra6_fibro2a_thy1_clusters	6.58353	inf1	Section1	RA6
inf2_Section2	scRNAseq_ra6_fibro2a_thy1_clusters	6.17835	inf2	Section2	RA6
inf3_Section3	scRNAseq_ra6_fibro2a_thy1_clusters	5.94026	inf3	Section3	RA6
inf4_Section4	scRNAseq_ra6_fibro2a_thy1_clusters	5.91254	inf4	Section4	RA6
inf5_Section1	scRNAseq_ra6_fibro2a_thy1_clusters	7.12163	inf5	Section1	RA6
inf6_Section2	scRNAseq_ra6_fibro2a_thy1_clusters	6.79567	inf6	Section2	RA6
inf1_Section3	scRNAseq_ra6_fibro2a_thy1_clusters	6.01738	inf1	Section3	RA6
inf2_Section4	scRNAseq_ra6_fibro2a_thy1_clusters	5.92577	inf2	Section4	RA6
inf3_Section1	scRNAseq_ra6_fibro2a_thy1_clusters	6.64982	inf3	Section1	RA6
inf4_Section2	scRNAseq_ra6_fibro2a_thy1_clusters	6.26458	inf4	Section2	RA6
inf5_Section3	scRNAseq_ra6_fibro2a_thy1_clusters	6.04803	inf5	Section3	RA6
inf6_Section4	scRNAseq_ra6_fibro2a_thy1_clusters	5.78466	inf6	Section4	RA6
inf1_Section1	scRNAseq_ra6_fibro2a_thy1_clusters	6.81045	inf1	Section1	RA6
inf2_Section2	scRNAseq_ra6_fibro2a_thy1_clusters	6.47256	inf2	Section2	RA6
inf3_Section3	scRNAseq_ra6_fibro2a_thy1_clusters	5.99069	inf3	Section3	RA6
inf4_Section4	scRNAseq_ra6_fibro2a_thy1_clusters	6.07966	inf4	Section4	RA6
inf5_Section1	scRNAseq_ra6_fibro2a_thy1_clusters	5.73827	inf5	Section1	RA6
inf6_Section2	scRNAseq_ra6_fibro2a_thy1_clusters	6.44897	inf6	Section2	RA6
inf1_Section3	scRNAseq_ra6_fibro2a_thy1_clusters	5.7479	inf1	Section3	RA6
inf2_Section4	scRNAseq_ra6_fibro2a_thy1_clusters	3.9815	inf2	Section4	RA6
inf3_Section1	scRNAseq_ra6_fibro2a_thy1_clusters	7.46779	inf3	Section1	RA6
inf4_Section2	scRNAseq_ra6_fibro2a_thy1_clusters	7.28138	inf4	Section2	RA6
inf5_Section3	scRNAseq_ra6_fibro2a_thy1_clusters	6.41681	inf5	Section3	RA6
inf6_Section4	scRNAseq_ra6_fibro2a_thy1_clusters	5.6865	inf6	Section4	RA6
rest_Section1	scRNAseq_ra6_fibro2a_thy1_clusters	9.26228	rest	Section1	RA6
rest_Section2	scRNAseq_ra6_fibro2a_thy1_clusters	8.64962	rest	Section2	RA6
rest_Section3	scRNAseq_ra6_fibro2a_thy1_clusters	7.97568	rest	Section3	RA6
rest_Section4	scRNAseq_ra6_fibro2a_thy1_clusters	8.17538	rest	Section4	RA6
inf1_Section1	scRNAseq_ra6_fibro2b_thy1_clusters	8.88149	inf1	Section1	RA6
inf2_Section2	scRNAseq_ra6_fibro2b_thy1_clusters	8.90841	inf2	Section2	RA6
inf3_Section3	scRNAseq_ra6_fibro2b_thy1_clusters	8.40557	inf3	Section3	RA6
inf4_Section4	scRNAseq_ra6_fibro2b_thy1_clusters	8.14643	inf4	Section4	RA6
inf5_Section1	scRNAseq_ra6_fibro2b_thy1_clusters	9.54165	inf5	Section1	RA6
inf6_Section2	scRNAseq_ra6_fibro2b_thy1_clusters	8.79516	inf6	Section2	RA6
inf1_Section3	scRNAseq_ra6_fibro2b_thy1_clusters	7.79485	inf1	Section3	RA6
inf2_Section4	scRNAseq_ra6_fibro2b_thy1_clusters	8.16144	inf2	Section4	RA6
inf3_Section1	scRNAseq_ra6_fibro2b_thy1_clusters	9.28357	inf3	Section1	RA6
inf4_Section2	scRNAseq_ra6_fibro2b_thy1_clusters	8.46703	inf4	Section2	RA6
inf5_Section3	scRNAseq_ra6_fibro2b_thy1_clusters	8.34489	inf5	Section3	RA6
inf6_Section4	scRNAseq_ra6_fibro2b_thy1_clusters	8.3846	inf6	Section4	RA6
inf1_Section1	scRNAseq_ra6_fibro2b_thy1_clusters	8.99846	inf1	Section1	RA6
inf2_Section2	scRNAseq_ra6_fibro2b_thy1_clusters	8.43198	inf2	Section2	RA6
inf3_Section3	scRNAseq_ra6_fibro2b_thy1_clusters	8.64267	inf3	Section3	RA6
inf4_Section4	scRNAseq_ra6_fibro2b_thy1_clusters	9.37027	inf4	Section4	RA6
inf5_Section1	scRNAseq_ra6_fibro2b_thy1_clusters	7.75494	inf5	Section1	RA6
inf6_Section2	scRNAseq_ra6_fibro2b_thy1_clusters	8.13279	inf6	Section2	RA6
inf1_Section3	scRNAseq_ra6_fibro2b_thy1_clusters	8.34442	inf1	Section3	RA6
inf2_Section4	scRNAseq_ra6_fibro2b_thy1_clusters	7.90108	inf2	Section4	RA6
inf3_Section1	scRNAseq_ra6_fibro2b_thy1_clusters	9.92432	inf3	Section1	RA6
inf4_Section2	scRNAseq_ra6_fibro2b_thy1_clusters	9.70573	inf4	Section2	RA6
inf5_Section3	scRNAseq_ra6_fibro2b_thy1_clusters	8.49424	inf5	Section3	RA6
inf6_Section4	scRNAseq_ra6_fibro2b_thy1_clusters	8.03963	inf6	Section4	RA6
rest_Section1	scRNAseq_ra6_fibro2b_thy1_clusters	10.9762	rest	Section1	RA6
rest_Section2	scRNAseq_ra6_fibro2b_thy1_clusters	10.0756	rest	Section2	RA6
rest_Section3	scRNAseq_ra6_fibro2b_thy1_clusters	9.73819	rest	Section3	RA6
rest_Section4	scRNAseq_ra6_fibro2b_thy1_clusters	9.6896	rest	Section4	RA6
inf1_Section1	scRNAseq_ra6_fibroblasts_CD34sublining_clusters	5.5198	inf1	Section1	RA6
inf2_Section2	scRNAseq_ra6_fibroblasts_CD34sublining_clusters	6.83716	inf2	Section2	RA6
inf3_Section3	scRNAseq_ra6_fibroblasts_CD34sublining_clusters	6.08053	inf3	Section3	RA6
inf4_Section4	scRNAseq_ra6_fibroblasts_CD34sublining_clusters	5.68405	inf4	Section4	RA6
inf5_Section1	scRNAseq_ra6_fibroblasts_CD34sublining_clusters	6.23905	inf5	Section1	RA6
inf6_Section2	scRNAseq_ra6_fibroblasts_CD34sublining_clusters	6.29394	inf6	Section2	RA6
inf1_Section3	scRNAseq_ra6_fibroblasts_CD34sublining_clusters	4.78295	inf1	Section3	RA6
inf2_Section4	scRNAseq_ra6_fibroblasts_CD34sublining_clusters	5.57691	inf2	Section4	RA6
inf3_Section1	scRNAseq_ra6_fibroblasts_CD34sublining_clusters	5.38551	inf3	Section1	RA6
inf4_Section2	scRNAseq_ra6_fibroblasts_CD34sublining_clusters	5.79931	inf4	Section2	RA6
inf5_Section3	scRNAseq_ra6_fibroblasts_CD34sublining_clusters	5.28335	inf5	Section3	RA6
inf6_Section4	scRNAseq_ra6_fibroblasts_CD34sublining_clusters	4.98705	inf6	Section4	RA6
inf1_Section1	scRNAseq_ra6_fibroblasts_CD34sublining_clusters	5.75436	inf1	Section1	RA6
inf2_Section2	scRNAseq_ra6_fibroblasts_CD34sublining_clusters	5.82334	inf2	Section2	RA6
inf3_Section3	scRNAseq_ra6_fibroblasts_CD34sublining_clusters	5.39144	inf3	Section3	RA6
inf4_Section4	scRNAseq_ra6_fibroblasts_CD34sublining_clusters	5.65798	inf4	Section4	RA6
inf5_Section1	scRNAseq_ra6_fibroblasts_CD34sublining_clusters	5.18293	inf5	Section1	RA6
inf6_Section2	scRNAseq_ra6_fibroblasts_CD34sublining_clusters	6.20471	inf6	Section2	RA6
inf1_Section3	scRNAseq_ra6_fibroblasts_CD34sublining_clusters	4.92869	inf1	Section3	RA6
inf2_Section4	scRNAseq_ra6_fibroblasts_CD34sublining_clusters	3.01844	inf2	Section4	RA6
inf3_Section1	scRNAseq_ra6_fibroblasts_CD34sublining_clusters	6.66675	inf3	Section1	RA6
inf4_Section2	scRNAseq_ra6_fibroblasts_CD34sublining_clusters	7.32535	inf4	Section2	RA6
inf5_Section3	scRNAseq_ra6_fibroblasts_CD34sublining_clusters	5.68046	inf5	Section3	RA6
inf6_Section4	scRNAseq_ra6_fibroblasts_CD34sublining_clusters	5.10446	inf6	Section4	RA6
rest_Section1	scRNAseq_ra6_fibroblasts_CD34sublining_clusters	8.38316	rest	Section1	RA6
rest_Section2	scRNAseq_ra6_fibroblasts_CD34sublining_clusters	8.17002	rest	Section2	RA6
rest_Section3	scRNAseq_ra6_fibroblasts_CD34sublining_clusters	7.56163	rest	Section3	RA6
rest_Section4	scRNAseq_ra6_fibroblasts_CD34sublining_clusters	7.93803	rest	Section4	RA6
inf1_Section1	scRNAseq_ra6_fibroblasts_DKK3sublining_clusters	3.14457	inf1	Section1	RA6
inf2_Section2	scRNAseq_ra6_fibroblasts_DKK3sublining_clusters	4.37839	inf2	Section2	RA6
inf3_Section3	scRNAseq_ra6_fibroblasts_DKK3sublining_clusters	3.46498	inf3	Section3	RA6
inf4_Section4	scRNAseq_ra6_fibroblasts_DKK3sublining_clusters	3.76248	inf4	Section4	RA6
inf5_Section1	scRNAseq_ra6_fibroblasts_DKK3sublining_clusters	3.67969	inf5	Section1	RA6
inf6_Section2	scRNAseq_ra6_fibroblasts_DKK3sublining_clusters	4.39918	inf6	Section2	RA6
inf1_Section3	scRNAseq_ra6_fibroblasts_DKK3sublining_clusters	3.41473	inf1	Section3	RA6
inf2_Section4	scRNAseq_ra6_fibroblasts_DKK3sublining_clusters	3.85429	inf2	Section4	RA6
inf3_Section1	scRNAseq_ra6_fibroblasts_DKK3sublining_clusters	3.49534	inf3	Section1	RA6
inf4_Section2	scRNAseq_ra6_fibroblasts_DKK3sublining_clusters	3.75059	inf4	Section2	RA6
inf5_Section3	scRNAseq_ra6_fibroblasts_DKK3sublining_clusters	4.3851	inf5	Section3	RA6
inf6_Section4	scRNAseq_ra6_fibroblasts_DKK3sublining_clusters	4.42333	inf6	Section4	RA6
inf1_Section1	scRNAseq_ra6_fibroblasts_DKK3sublining_clusters	3.80367	inf1	Section1	RA6
inf2_Section2	scRNAseq_ra6_fibroblasts_DKK3sublining_clusters	4.063	inf2	Section2	RA6
inf3_Section3	scRNAseq_ra6_fibroblasts_DKK3sublining_clusters	4.54356	inf3	Section3	RA6
inf4_Section4	scRNAseq_ra6_fibroblasts_DKK3sublining_clusters	4.71912	inf4	Section4	RA6
inf5_Section1	scRNAseq_ra6_fibroblasts_DKK3sublining_clusters	2.81614	inf5	Section1	RA6
inf6_Section2	scRNAseq_ra6_fibroblasts_DKK3sublining_clusters	3.55432	inf6	Section2	RA6
inf1_Section3	scRNAseq_ra6_fibroblasts_DKK3sublining_clusters	3.18227	inf1	Section3	RA6
inf2_Section4	scRNAseq_ra6_fibroblasts_DKK3sublining_clusters	2.16651	inf2	Section4	RA6
inf3_Section1	scRNAseq_ra6_fibroblasts_DKK3sublining_clusters	4.49877	inf3	Section1	RA6
inf4_Section2	scRNAseq_ra6_fibroblasts_DKK3sublining_clusters	4.54933	inf4	Section2	RA6
inf5_Section3	scRNAseq_ra6_fibroblasts_DKK3sublining_clusters	4.37978	inf5	Section3	RA6
inf6_Section4	scRNAseq_ra6_fibroblasts_DKK3sublining_clusters	3.54533	inf6	Section4	RA6
rest_Section1	scRNAseq_ra6_fibroblasts_DKK3sublining_clusters	5.18908	rest	Section1	RA6
rest_Section2	scRNAseq_ra6_fibroblasts_DKK3sublining_clusters	5.52702	rest	Section2	RA6
rest_Section3	scRNAseq_ra6_fibroblasts_DKK3sublining_clusters	5.15265	rest	Section3	RA6
rest_Section4	scRNAseq_ra6_fibroblasts_DKK3sublining_clusters	5.29378	rest	Section4	RA6
inf1_Section1	scRNAseq_ra6_fibroblasts_HLADRAsublining_clusters	9.66937	inf1	Section1	RA6
inf2_Section2	scRNAseq_ra6_fibroblasts_HLADRAsublining_clusters	9.84587	inf2	Section2	RA6
inf3_Section3	scRNAseq_ra6_fibroblasts_HLADRAsublining_clusters	10.1108	inf3	Section3	RA6
inf4_Section4	scRNAseq_ra6_fibroblasts_HLADRAsublining_clusters	10.0165	inf4	Section4	RA6
inf5_Section1	scRNAseq_ra6_fibroblasts_HLADRAsublining_clusters	10.0869	inf5	Section1	RA6
inf6_Section2	scRNAseq_ra6_fibroblasts_HLADRAsublining_clusters	9.53196	inf6	Section2	RA6
inf1_Section3	scRNAseq_ra6_fibroblasts_HLADRAsublining_clusters	10.8333	inf1	Section3	RA6
inf2_Section4	scRNAseq_ra6_fibroblasts_HLADRAsublining_clusters	10.5271	inf2	Section4	RA6
inf3_Section1	scRNAseq_ra6_fibroblasts_HLADRAsublining_clusters	9.76508	inf3	Section1	RA6
inf4_Section2	scRNAseq_ra6_fibroblasts_HLADRAsublining_clusters	9.30562	inf4	Section2	RA6
inf5_Section3	scRNAseq_ra6_fibroblasts_HLADRAsublining_clusters	10.9777	inf5	Section3	RA6
inf6_Section4	scRNAseq_ra6_fibroblasts_HLADRAsublining_clusters	10.7322	inf6	Section4	RA6
inf1_Section1	scRNAseq_ra6_fibroblasts_HLADRAsublining_clusters	9.5345	inf1	Section1	RA6
inf2_Section2	scRNAseq_ra6_fibroblasts_HLADRAsublining_clusters	9.19439	inf2	Section2	RA6
inf3_Section3	scRNAseq_ra6_fibroblasts_HLADRAsublining_clusters	10.3416	inf3	Section3	RA6
inf4_Section4	scRNAseq_ra6_fibroblasts_HLADRAsublining_clusters	10.9328	inf4	Section4	RA6
inf5_Section1	scRNAseq_ra6_fibroblasts_HLADRAsublining_clusters	9.24348	inf5	Section1	RA6
inf6_Section2	scRNAseq_ra6_fibroblasts_HLADRAsublining_clusters	9.26394	inf6	Section2	RA6
inf1_Section3	scRNAseq_ra6_fibroblasts_HLADRAsublining_clusters	10.1771	inf1	Section3	RA6
inf2_Section4	scRNAseq_ra6_fibroblasts_HLADRAsublining_clusters	10.3964	inf2	Section4	RA6
inf3_Section1	scRNAseq_ra6_fibroblasts_HLADRAsublining_clusters	9.40751	inf3	Section1	RA6
inf4_Section2	scRNAseq_ra6_fibroblasts_HLADRAsublining_clusters	9.36388	inf4	Section2	RA6
inf5_Section3	scRNAseq_ra6_fibroblasts_HLADRAsublining_clusters	10.6524	inf5	Section3	RA6
inf6_Section4	scRNAseq_ra6_fibroblasts_HLADRAsublining_clusters	10.5766	inf6	Section4	RA6
rest_Section1	scRNAseq_ra6_fibroblasts_HLADRAsublining_clusters	9.75153	rest	Section1	RA6
rest_Section2	scRNAseq_ra6_fibroblasts_HLADRAsublining_clusters	9.49604	rest	Section2	RA6
rest_Section3	scRNAseq_ra6_fibroblasts_HLADRAsublining_clusters	10.6912	rest	Section3	RA6
rest_Section4	scRNAseq_ra6_fibroblasts_HLADRAsublining_clusters	10.2414	rest	Section4	RA6
inf1_Section1	scRNAseq_ra6_macrophage_clusters	10.1828	inf1	Section1	RA6
inf2_Section2	scRNAseq_ra6_macrophage_clusters	8.52344	inf2	Section2	RA6
inf3_Section3	scRNAseq_ra6_macrophage_clusters	8.79101	inf3	Section3	RA6
inf4_Section4	scRNAseq_ra6_macrophage_clusters	9.83609	inf4	Section4	RA6
inf5_Section1	scRNAseq_ra6_macrophage_clusters	9.78661	inf5	Section1	RA6
inf6_Section2	scRNAseq_ra6_macrophage_clusters	8.86955	inf6	Section2	RA6
inf1_Section3	scRNAseq_ra6_macrophage_clusters	9.5186	inf1	Section3	RA6
inf2_Section4	scRNAseq_ra6_macrophage_clusters	9.78235	inf2	Section4	RA6
inf3_Section1	scRNAseq_ra6_macrophage_clusters	9.5645	inf3	Section1	RA6
inf4_Section2	scRNAseq_ra6_macrophage_clusters	8.69123	inf4	Section2	RA6
inf5_Section3	scRNAseq_ra6_macrophage_clusters	9.88445	inf5	Section3	RA6
inf6_Section4	scRNAseq_ra6_macrophage_clusters	10.5953	inf6	Section4	RA6
inf1_Section1	scRNAseq_ra6_macrophage_clusters	9.70659	inf1	Section1	RA6
inf2_Section2	scRNAseq_ra6_macrophage_clusters	9.36088	inf2	Section2	RA6
inf3_Section3	scRNAseq_ra6_macrophage_clusters	10.4021	inf3	Section3	RA6
inf4_Section4	scRNAseq_ra6_macrophage_clusters	9.87035	inf4	Section4	RA6
inf5_Section1	scRNAseq_ra6_macrophage_clusters	8.10508	inf5	Section1	RA6
inf6_Section2	scRNAseq_ra6_macrophage_clusters	8.17498	inf6	Section2	RA6
inf1_Section3	scRNAseq_ra6_macrophage_clusters	8.75694	inf1	Section3	RA6
inf2_Section4	scRNAseq_ra6_macrophage_clusters	5.88168	inf2	Section4	RA6
inf3_Section1	scRNAseq_ra6_macrophage_clusters	8.52731	inf3	Section1	RA6
inf4_Section2	scRNAseq_ra6_macrophage_clusters	9.14458	inf4	Section2	RA6
inf5_Section3	scRNAseq_ra6_macrophage_clusters	9.91636	inf5	Section3	RA6
inf6_Section4	scRNAseq_ra6_macrophage_clusters	9.32966	inf6	Section4	RA6
rest_Section1	scRNAseq_ra6_macrophage_clusters	7.91409	rest	Section1	RA6
rest_Section2	scRNAseq_ra6_macrophage_clusters	7.68063	rest	Section2	RA6
rest_Section3	scRNAseq_ra6_macrophage_clusters	8.37764	rest	Section3	RA6
rest_Section4	scRNAseq_ra6_macrophage_clusters	8.35031	rest	Section4	RA6
inf1_Section1	scRNAseq_ra6_mast_cells_clusters	6.447	inf1	Section1	RA6
inf2_Section2	scRNAseq_ra6_mast_cells_clusters	6.70463	inf2	Section2	RA6
inf3_Section3	scRNAseq_ra6_mast_cells_clusters	6.9409	inf3	Section3	RA6
inf4_Section4	scRNAseq_ra6_mast_cells_clusters	7.57471	inf4	Section4	RA6
inf5_Section1	scRNAseq_ra6_mast_cells_clusters	5.86567	inf5	Section1	RA6
inf6_Section2	scRNAseq_ra6_mast_cells_clusters	6.19868	inf6	Section2	RA6
inf1_Section3	scRNAseq_ra6_mast_cells_clusters	6.46935	inf1	Section3	RA6
inf2_Section4	scRNAseq_ra6_mast_cells_clusters	6.42188	inf2	Section4	RA6
inf3_Section1	scRNAseq_ra6_mast_cells_clusters	5.48939	inf3	Section1	RA6
inf4_Section2	scRNAseq_ra6_mast_cells_clusters	6.24284	inf4	Section2	RA6
inf5_Section3	scRNAseq_ra6_mast_cells_clusters	6.60868	inf5	Section3	RA6
inf6_Section4	scRNAseq_ra6_mast_cells_clusters	5.99886	inf6	Section4	RA6
inf1_Section1	scRNAseq_ra6_mast_cells_clusters	5.98493	inf1	Section1	RA6
inf2_Section2	scRNAseq_ra6_mast_cells_clusters	6.60444	inf2	Section2	RA6
inf3_Section3	scRNAseq_ra6_mast_cells_clusters	6.12736	inf3	Section3	RA6
inf4_Section4	scRNAseq_ra6_mast_cells_clusters	6.05377	inf4	Section4	RA6
inf5_Section1	scRNAseq_ra6_mast_cells_clusters	5.94912	inf5	Section1	RA6
inf6_Section2	scRNAseq_ra6_mast_cells_clusters	6.26821	inf6	Section2	RA6
inf1_Section3	scRNAseq_ra6_mast_cells_clusters	6.0583	inf1	Section3	RA6
inf2_Section4	scRNAseq_ra6_mast_cells_clusters	5.12639	inf2	Section4	RA6
inf3_Section1	scRNAseq_ra6_mast_cells_clusters	6.2153	inf3	Section1	RA6
inf4_Section2	scRNAseq_ra6_mast_cells_clusters	6.82284	inf4	Section2	RA6
inf5_Section3	scRNAseq_ra6_mast_cells_clusters	6.80131	inf5	Section3	RA6
inf6_Section4	scRNAseq_ra6_mast_cells_clusters	6.42232	inf6	Section4	RA6
rest_Section1	scRNAseq_ra6_mast_cells_clusters	5.02664	rest	Section1	RA6
rest_Section2	scRNAseq_ra6_mast_cells_clusters	5.79012	rest	Section2	RA6
rest_Section3	scRNAseq_ra6_mast_cells_clusters	5.6745	rest	Section3	RA6
rest_Section4	scRNAseq_ra6_mast_cells_clusters	5.4092	rest	Section4	RA6
inf1_Section1	scRNAseq_ra6_nk_cells_clusters	4.29093	inf1	Section1	RA6
inf2_Section2	scRNAseq_ra6_nk_cells_clusters	5.02203	inf2	Section2	RA6
inf3_Section3	scRNAseq_ra6_nk_cells_clusters	3.82429	inf3	Section3	RA6
inf4_Section4	scRNAseq_ra6_nk_cells_clusters	3.66199	inf4	Section4	RA6
inf5_Section1	scRNAseq_ra6_nk_cells_clusters	4.51483	inf5	Section1	RA6
inf6_Section2	scRNAseq_ra6_nk_cells_clusters	5.67037	inf6	Section2	RA6
inf1_Section3	scRNAseq_ra6_nk_cells_clusters	3.62278	inf1	Section3	RA6
inf2_Section4	scRNAseq_ra6_nk_cells_clusters	3.41899	inf2	Section4	RA6
inf3_Section1	scRNAseq_ra6_nk_cells_clusters	3.93354	inf3	Section1	RA6
inf4_Section2	scRNAseq_ra6_nk_cells_clusters	4.774	inf4	Section2	RA6
inf5_Section3	scRNAseq_ra6_nk_cells_clusters	3.10009	inf5	Section3	RA6
inf6_Section4	scRNAseq_ra6_nk_cells_clusters	3.1073	inf6	Section4	RA6
inf1_Section1	scRNAseq_ra6_nk_cells_clusters	4.89495	inf1	Section1	RA6
inf2_Section2	scRNAseq_ra6_nk_cells_clusters	4.18201	inf2	Section2	RA6
inf3_Section3	scRNAseq_ra6_nk_cells_clusters	4.3579	inf3	Section3	RA6
inf4_Section4	scRNAseq_ra6_nk_cells_clusters	3.29702	inf4	Section4	RA6
inf5_Section1	scRNAseq_ra6_nk_cells_clusters	5.14579	inf5	Section1	RA6
inf6_Section2	scRNAseq_ra6_nk_cells_clusters	3.80354	inf6	Section2	RA6
inf1_Section3	scRNAseq_ra6_nk_cells_clusters	4.57392	inf1	Section3	RA6
inf2_Section4	scRNAseq_ra6_nk_cells_clusters	4.70728	inf2	Section4	RA6
inf3_Section1	scRNAseq_ra6_nk_cells_clusters	2.83143	inf3	Section1	RA6
inf4_Section2	scRNAseq_ra6_nk_cells_clusters	4.05455	inf4	Section2	RA6
inf5_Section3	scRNAseq_ra6_nk_cells_clusters	3.21232	inf5	Section3	RA6
inf6_Section4	scRNAseq_ra6_nk_cells_clusters	3.09802	inf6	Section4	RA6
rest_Section1	scRNAseq_ra6_nk_cells_clusters	3.70222	rest	Section1	RA6
rest_Section2	scRNAseq_ra6_nk_cells_clusters	4.36947	rest	Section2	RA6
rest_Section3	scRNAseq_ra6_nk_cells_clusters	3.63089	rest	Section3	RA6
rest_Section4	scRNAseq_ra6_nk_cells_clusters	3.86957	rest	Section4	RA6
inf1_Section1	scRNAseq_ra6_plasma_cells_clusters	4.64169	inf1	Section1	RA6
inf2_Section2	scRNAseq_ra6_plasma_cells_clusters	4.76984	inf2	Section2	RA6
inf3_Section3	scRNAseq_ra6_plasma_cells_clusters	3.72227	inf3	Section3	RA6
inf4_Section4	scRNAseq_ra6_plasma_cells_clusters	4.19738	inf4	Section4	RA6
inf5_Section1	scRNAseq_ra6_plasma_cells_clusters	4.91568	inf5	Section1	RA6
inf6_Section2	scRNAseq_ra6_plasma_cells_clusters	4.27293	inf6	Section2	RA6
inf1_Section3	scRNAseq_ra6_plasma_cells_clusters	3.92855	inf1	Section3	RA6
inf2_Section4	scRNAseq_ra6_plasma_cells_clusters	5.18032	inf2	Section4	RA6
inf3_Section1	scRNAseq_ra6_plasma_cells_clusters	6.12817	inf3	Section1	RA6
inf4_Section2	scRNAseq_ra6_plasma_cells_clusters	5.86072	inf4	Section2	RA6
inf5_Section3	scRNAseq_ra6_plasma_cells_clusters	4.98865	inf5	Section3	RA6
inf6_Section4	scRNAseq_ra6_plasma_cells_clusters	4.92241	inf6	Section4	RA6
inf1_Section1	scRNAseq_ra6_plasma_cells_clusters	5.49147	inf1	Section1	RA6
inf2_Section2	scRNAseq_ra6_plasma_cells_clusters	5.79132	inf2	Section2	RA6
inf3_Section3	scRNAseq_ra6_plasma_cells_clusters	4.96934	inf3	Section3	RA6
inf4_Section4	scRNAseq_ra6_plasma_cells_clusters	3.20351	inf4	Section4	RA6
inf5_Section1	scRNAseq_ra6_plasma_cells_clusters	7.307	inf5	Section1	RA6
inf6_Section2	scRNAseq_ra6_plasma_cells_clusters	7.53288	inf6	Section2	RA6
inf1_Section3	scRNAseq_ra6_plasma_cells_clusters	5.85892	inf1	Section3	RA6
inf2_Section4	scRNAseq_ra6_plasma_cells_clusters	13.9566	inf2	Section4	RA6
inf3_Section1	scRNAseq_ra6_plasma_cells_clusters	6.16954	inf3	Section1	RA6
inf4_Section2	scRNAseq_ra6_plasma_cells_clusters	5.31854	inf4	Section2	RA6
inf5_Section3	scRNAseq_ra6_plasma_cells_clusters	4.6975	inf5	Section3	RA6
inf6_Section4	scRNAseq_ra6_plasma_cells_clusters	4.5029	inf6	Section4	RA6
rest_Section1	scRNAseq_ra6_plasma_cells_clusters	4.41601	rest	Section1	RA6
rest_Section2	scRNAseq_ra6_plasma_cells_clusters	4.80492	rest	Section2	RA6
rest_Section3	scRNAseq_ra6_plasma_cells_clusters	4.09431	rest	Section3	RA6
rest_Section4	scRNAseq_ra6_plasma_cells_clusters	4.10522	rest	Section4	RA6
inf1_Section1	scRNAseq_ra6_platelets_clusters	5.29748	inf1	Section1	RA6
inf2_Section2	scRNAseq_ra6_platelets_clusters	6.01464	inf2	Section2	RA6
inf3_Section3	scRNAseq_ra6_platelets_clusters	6.99463	inf3	Section3	RA6
inf4_Section4	scRNAseq_ra6_platelets_clusters	6.37605	inf4	Section4	RA6
inf5_Section1	scRNAseq_ra6_platelets_clusters	5.95305	inf5	Section1	RA6
inf6_Section2	scRNAseq_ra6_platelets_clusters	6.11418	inf6	Section2	RA6
inf1_Section3	scRNAseq_ra6_platelets_clusters	6.51546	inf1	Section3	RA6
inf2_Section4	scRNAseq_ra6_platelets_clusters	6.32169	inf2	Section4	RA6
inf3_Section1	scRNAseq_ra6_platelets_clusters	5.77674	inf3	Section1	RA6
inf4_Section2	scRNAseq_ra6_platelets_clusters	5.74071	inf4	Section2	RA6
inf5_Section3	scRNAseq_ra6_platelets_clusters	5.8063	inf5	Section3	RA6
inf6_Section4	scRNAseq_ra6_platelets_clusters	6.22366	inf6	Section4	RA6
inf1_Section1	scRNAseq_ra6_platelets_clusters	5.87456	inf1	Section1	RA6
inf2_Section2	scRNAseq_ra6_platelets_clusters	5.68391	inf2	Section2	RA6
inf3_Section3	scRNAseq_ra6_platelets_clusters	6.2267	inf3	Section3	RA6
inf4_Section4	scRNAseq_ra6_platelets_clusters	5.45966	inf4	Section4	RA6
inf5_Section1	scRNAseq_ra6_platelets_clusters	4.12699	inf5	Section1	RA6
inf6_Section2	scRNAseq_ra6_platelets_clusters	5.30453	inf6	Section2	RA6
inf1_Section3	scRNAseq_ra6_platelets_clusters	4.73169	inf1	Section3	RA6
inf2_Section4	scRNAseq_ra6_platelets_clusters	4.21667	inf2	Section4	RA6
inf3_Section1	scRNAseq_ra6_platelets_clusters	6.13915	inf3	Section1	RA6
inf4_Section2	scRNAseq_ra6_platelets_clusters	5.65067	inf4	Section2	RA6
inf5_Section3	scRNAseq_ra6_platelets_clusters	5.7843	inf5	Section3	RA6
inf6_Section4	scRNAseq_ra6_platelets_clusters	6.10577	inf6	Section4	RA6
rest_Section1	scRNAseq_ra6_platelets_clusters	6.70197	rest	Section1	RA6
rest_Section2	scRNAseq_ra6_platelets_clusters	6.77145	rest	Section2	RA6
rest_Section3	scRNAseq_ra6_platelets_clusters	7.13489	rest	Section3	RA6
rest_Section4	scRNAseq_ra6_platelets_clusters	7.14444	rest	Section4	RA6
inf1_Section1	scRNAseq_ra6_tph_cells_clusters	4.0291	inf1	Section1	RA6
inf2_Section2	scRNAseq_ra6_tph_cells_clusters	4.54791	inf2	Section2	RA6
inf3_Section3	scRNAseq_ra6_tph_cells_clusters	5.13888	inf3	Section3	RA6
inf4_Section4	scRNAseq_ra6_tph_cells_clusters	3.64947	inf4	Section4	RA6
inf5_Section1	scRNAseq_ra6_tph_cells_clusters	3.77783	inf5	Section1	RA6
inf6_Section2	scRNAseq_ra6_tph_cells_clusters	4.10262	inf6	Section2	RA6
inf1_Section3	scRNAseq_ra6_tph_cells_clusters	4.59472	inf1	Section3	RA6
inf2_Section4	scRNAseq_ra6_tph_cells_clusters	4.54885	inf2	Section4	RA6
inf3_Section1	scRNAseq_ra6_tph_cells_clusters	4.23924	inf3	Section1	RA6
inf4_Section2	scRNAseq_ra6_tph_cells_clusters	4.86132	inf4	Section2	RA6
inf5_Section3	scRNAseq_ra6_tph_cells_clusters	3.97896	inf5	Section3	RA6
inf6_Section4	scRNAseq_ra6_tph_cells_clusters	3.51789	inf6	Section4	RA6
inf1_Section1	scRNAseq_ra6_tph_cells_clusters	4.3981	inf1	Section1	RA6
inf2_Section2	scRNAseq_ra6_tph_cells_clusters	4.51584	inf2	Section2	RA6
inf3_Section3	scRNAseq_ra6_tph_cells_clusters	2.61609	inf3	Section3	RA6
inf4_Section4	scRNAseq_ra6_tph_cells_clusters	3.76968	inf4	Section4	RA6
inf5_Section1	scRNAseq_ra6_tph_cells_clusters	5.69491	inf5	Section1	RA6
inf6_Section2	scRNAseq_ra6_tph_cells_clusters	5.39957	inf6	Section2	RA6
inf1_Section3	scRNAseq_ra6_tph_cells_clusters	5.06494	inf1	Section3	RA6
inf2_Section4	scRNAseq_ra6_tph_cells_clusters	2.05276	inf2	Section4	RA6
inf3_Section1	scRNAseq_ra6_tph_cells_clusters	4.33156	inf3	Section1	RA6
inf4_Section2	scRNAseq_ra6_tph_cells_clusters	3.25197	inf4	Section2	RA6
inf5_Section3	scRNAseq_ra6_tph_cells_clusters	3.44658	inf5	Section3	RA6
inf6_Section4	scRNAseq_ra6_tph_cells_clusters	4.66399	inf6	Section4	RA6
rest_Section1	scRNAseq_ra6_tph_cells_clusters	3.38505	rest	Section1	RA6
rest_Section2	scRNAseq_ra6_tph_cells_clusters	3.5147	rest	Section2	RA6
rest_Section3	scRNAseq_ra6_tph_cells_clusters	3.04685	rest	Section3	RA6
rest_Section4	scRNAseq_ra6_tph_cells_clusters	3.04689	rest	Section4	RA6
